# Supplementary material for: Extensive hidden prophage diversity in Enterobacter species reveals host specificity and local distribution
Source: Microbiology (Reading). 2026 Jan 28;172(1):001660. doi: 10.1099/mic.0.001660 (PMC12851794; doi:10.1099/mic.0.001660)
Supplement: Uncited Supplementary Material 2. [file mic-172-01660-s002.xlsx]

## Sheet: Table S1
Accession Number	BioSample	Organism Name	Country	Year	Assembly Level	Isolation source	Numbers of prophages
GCA_041937165	SAMN41075129	E. adelaidei	Australia	2020	Complete Genome	N/A	2
GCA_023023105	SAMN21379555	E. adelaidei	China	2011	Complete Genome	Human	3
GCA_036669895	SAMN34228648	E. adelaidei	South Korea	2021	Complete Genome	Human	4
GCA_004193715	SAMN10872819	E. adelaidei	China	2016	Complete Genome	N/A	2
GCA_001022095	SAMN03733641	E. asburiae	USA	2008	Complete Genome	N/A	5
GCA_001521715	SAMN03742638	E. asburiae	N/A	2014	Complete Genome	Human	11
GCA_001617645	SAMN04538166	E. asburiae	China	2014	Complete Genome	N/A	2
GCA_003940765	SAMN10521483	E. asburiae	USA	2018	Complete Genome	Environmental	8
GCA_007035645	SAMD00166948	E. asburiae	Japan	2018	Complete Genome	N/A	3
GCA_007035805	SAMD00166968	E. asburiae	Japan	2017	Complete Genome	N/A	5
GCA_008364575	SAMN12560199	E. asburiae	Germany	2015	Complete Genome	Environmental	5
GCA_011396735	SAMD00197875	E. asburiae	Japan	2018	Complete Genome	N/A	4
GCA_013740195	SAMN15148650	E. asburiae	United Kingdom	2017	Complete Genome	Environmental	8
GCA_013782005	SAMN15148766	E. asburiae	United Kingdom	2017	Complete Genome	Environmental	5
GCA_013784425	SAMN15148645	E. asburiae	United Kingdom	2017	Complete Genome	Environmental	6
GCA_015168595	SAMN16515958	E. asburiae	China	2019	Complete Genome	N/A	0
GCA_016027695	SAMN13450422	E. asburiae	N/A	N/A	Complete Genome	N/A	9
GCA_017347425	SAMD00282211	E. asburiae	Japan	2015	Complete Genome	N/A	8
GCA_018394395	SAMN19111026	E. asburiae	Malaysia	2018	Complete Genome	N/A	3
GCA_019048485	SAMN16357574	E. asburiae	Germany	N/A	Complete Genome	N/A	0
GCA_019428505	SAMN18388147	E. asburiae	Argentina	2018	Complete Genome	Environmental	7
GCA_019968785	SAMN18917003	E. asburiae	Japan	2020	Complete Genome	Environmental	8
GCA_019968865	SAMN18916999	E. asburiae	Japan	2020	Complete Genome	Environmental	5
GCA_019973695	SAMD00268104	E. asburiae	Japan	2019	Complete Genome	N/A	5
GCA_022570715	SAMN26527994	E. asburiae	China	2019	Complete Genome	Human	4
GCA_023023045	SAMN21379558	E. asburiae	China	2016	Complete Genome	Human	6
GCA_023023145	SAMN21379553	E. asburiae	China	2019	Complete Genome	Human	5
GCA_023023265	SAMN21379552	E. asburiae	China	2018	Complete Genome	Human	6
GCA_023101705	SAMN21379551	E. asburiae	China	2016	Complete Genome	Human	6
GCA_024599655	SAMN29928038	E. asburiae	South Africa	2020	Complete Genome	N/A	2
GCA_024917675	SAMN28174002	E. asburiae	USA	2016	Complete Genome	Human	13
GCA_025999975	SAMD00535934	E. asburiae	Japan	2020	Complete Genome	N/A	9
GCA_027595525	SAMN16387623	E. asburiae	USA	2017	Complete Genome	Human	4
GCA_028622135	SAMN32733969	E. asburiae	USA	2022	Complete Genome	Human	3
GCA_030179805	SAMN30974111	E. asburiae	USA	2017	Complete Genome	Human	4
GCA_030179835	SAMN30974110	E. asburiae	USA	2017	Complete Genome	Environmental	8
GCA_030406145	SAMN35981008	E. asburiae	China	2020	Complete Genome	Environmental	3
GCA_030444535	SAMN35153056	E. asburiae	Czech Republic	2016	Complete Genome	N/A	6
GCA_030444555	SAMN35153057	E. asburiae	Czech Republic	2016	Complete Genome	N/A	5
GCA_030444575	SAMN35153055	E. asburiae	Czech Republic	2016	Complete Genome	N/A	6
GCA_030505295	SAMN36378920	E. asburiae	South Korea	2022	Complete Genome	Environmental	6
GCA_031166305	SAMN36534144	E. asburiae	N/A	2022	Complete Genome	Clinical	5
GCA_031167025	SAMN36534143	E. asburiae	N/A	2021	Complete Genome	Clinical	5
GCA_031851415	SAMN37298529	E. asburiae	France	2022	Complete Genome	Animal	4
GCA_031851475	SAMN37298526	E. asburiae	France	2022	Complete Genome	Animal	1
GCA_031851495	SAMN37298525	E. asburiae	France	2022	Complete Genome	Animal	1
GCA_032301015	SAMN37542530	E. asburiae	China	2022	Complete Genome	N/A	8
GCA_033130105	SAMD00113925	E. asburiae	Japan	2016	Complete Genome	N/A	7
GCA_035556915	SAMN39334912	E. asburiae	USA	2023	Complete Genome	Human	3
GCA_038727575	SAMN30881388	E. asburiae	N/A	N/A	Complete Genome	N/A	4
GCA_039623865	SAMN32635504	E. asburiae	Poland	2013	Complete Genome	Human	4
GCA_040834065	SAMN42392509	E. asburiae	Switzerland	2023	Complete Genome	Environmental	6
GCA_041003815	SAMN42440406	E. asburiae	China	2019	Complete Genome	Human	5
GCA_041154375	SAMD00574245	E. asburiae	Japan	2021	Complete Genome	Human	2
GCA_000632395	SAMN02716203	E. asburiae	Malaysia	2013	Complete Genome	N/A	3
GCA_001620245	SAMN03099688	E. asburiae	USA	2013	Complete Genome	Human	3
GCA_004151605	SAMN10844942	E. asburiae	China	2015	Complete Genome	Human	8
GCA_013739155	SAMN15148680	E. asburiae	United Kingdom	2017	Complete Genome	Environmental	4
GCA_014169635	SAMD00194608	E. asburiae	Japan	2018	Complete Genome	N/A	5
GCA_015138375	SAMD00195991	E. asburiae	Japan	2018	Complete Genome	N/A	6
GCA_025908375	SAMN31029875	E. asburiae	Taiwan	2019	Complete Genome	Human	4
GCA_905231975	SAMEA7962770	E. asburiae	Spain	2018	Complete Genome	Human	8
GCA_905232655	SAMEA7962754	E. asburiae	Spain	2018	Complete Genome	Human	8
GCA_905232685	SAMEA7962759	E. asburiae	Spain	2018	Complete Genome	Human	8
GCA_905233045	SAMEA7962813	E. asburiae	Spain	2018	Complete Genome	Human	9
GCA_905233075	SAMEA7962818	E. asburiae	Spain	2018	Complete Genome	Human	9
GCA_000783675	SAMN02934530	E. asburiae	USA	2013	Complete Genome	Human	8
GCA_020149545	SAMN21399027	E. asburiae	China	2020	Complete Genome	Human	6
GCA_021869645	SAMN25233124	E. asburiae	China	2021	Complete Genome	Clinical	6
GCA_002208095	SAMN03455979	E. asburiae	USA	2014	Complete Genome	N/A	9
GCA_008364625	SAMN12560198	E. asburiae	Germany	2015	Complete Genome	Environmental	5
GCA_025502525	SAMN30957467	E. asburiae	China	2021	Complete Genome	Human	7
GCA_002863825	SAMN06689580	E. asburiae	USA	2016	Complete Genome	Environmental	5
GCA_024734705	SAMN30351667	E. asburiae	USA	2016	Complete Genome	Environmental	5
GCA_019443845	SAMN14422719	E. asburiae	China	2015	Complete Genome	Environmental	6
GCA_000801755	SAMN03099801	E. asburiae	China	2010	Complete Genome	Environmental	6
GCA_001719105	SAMN05285327	E. asburiae	South Korea	2015	Complete Genome	Environmental	2
GCA_019968765	SAMN18917004	E. asburiae	Japan	2020	Complete Genome	Environmental	7
GCA_009755685	SAMN13499302	E. pseudoroggenkampii	USA	2015	Complete Genome	Environmental	3
GCA_030406125	SAMN35981010	E. pseudoroggenkampii	China	2017	Complete Genome	Environmental	2
GCA_030406165	SAMN35981009	E. pseudoroggenkampii	China	2021	Complete Genome	Environmental	3
GCA_004804375	SAMN11349924	E. bugandensis	Germany	2019	Complete Genome	Human	4
GCA_004804395	SAMN11349925	E. bugandensis	Germany	2011	Complete Genome	Human	3
GCA_015137655	SAMD00195975	E. bugandensis	Japan	2018	Complete Genome	N/A	1
GCA_019046905	SAMN16357569	E. bugandensis	Germany	N/A	Complete Genome	N/A	2
GCA_020042625	SAMN21366797	E. bugandensis	China	2018	Complete Genome	Environmental	1
GCA_020097235	SAMN21218876	E. bugandensis	Germany	N/A	Complete Genome	N/A	1
GCA_020099235	SAMN21218853	E. bugandensis	Germany	N/A	Complete Genome	N/A	2
GCA_020099255	SAMN21218852	E. bugandensis	Germany	N/A	Complete Genome	N/A	1
GCA_023374275	SAMN27966081	E. bugandensis	China	N/A	Complete Genome	N/A	1
GCA_031216605	SAMN31713467	E. bugandensis	United Kingdom	2011	Complete Genome	Human	4
GCA_031218175	SAMN31713468	E. bugandensis	United Kingdom	2011	Complete Genome	Human	4
GCA_031851455	SAMN37298527	E. bugandensis	France	2022	Complete Genome	Animal	3
GCA_035658275	SAMN39246787	E. bugandensis	Hong Kong	2023	Complete Genome	Environmental	5
GCA_035847925	SAMN39216373	E. bugandensis	China	2023	Complete Genome	Animal	3
GCA_037008945	SAMN40254320	E. bugandensis	USA	2024	Complete Genome	Human	3
GCA_900324475	SAMEA104711314	E. bugandensis	Tanzania	2010	Complete Genome	Human	1
GCA_002850575	SAMN08107552	E. cancerogenus	South Korea	2015	Complete Genome	Animal	2
GCA_009648915	SAMN10574725	E. cancerogenus	USA	2014	Complete Genome	Environmental	5
GCA_019047785	SAMN16357570	E. cancerogenus	Germany	N/A	Complete Genome	N/A	5
GCA_019880465	SAMN16176831	E. cancerogenus	China	2019	Complete Genome	Animal	5
GCA_904425455	SAMEA7311505	E. cancerogenus	Algeria	N/A	Complete Genome	Environmental	5
GCA_001984825	SAMN06249239	E. chengduensis	China	2015	Complete Genome	Human	5
GCA_039718975	SAMN27594634	E. chuandaensis	China	2019	Complete Genome	Animal	3
GCA_000770155	SAMN03005138	E. cloacae	South Korea	2011	Complete Genome	N/A	3
GCA_002303275	SAMN05831100	E. cloacae	N/A	N/A	Complete Genome	Human	6
GCA_002982195	SAMN06448868	E. cloacae	Vietnam	2010	Complete Genome	Human	4
GCA_006228165	SAMN11866226	E. cloacae	Thailand	2018	Complete Genome	N/A	6
GCA_009707405	SAMN13288306	E. cloacae	China	2017	Complete Genome	Human	4
GCA_013376815	SAMN15299128	E. cloacae	N/A	N/A	Complete Genome	N/A	7
GCA_016864115	SAMN12999973	E. cloacae	Netherlands	2014	Complete Genome	N/A	4
GCA_018140965	SAMN18753389	E. cloacae	Czech Republic	2019	Complete Genome	Clinical	9
GCA_019047105	SAMN16357573	E. cloacae	Germany	N/A	Complete Genome	N/A	7
GCA_020540925	SAMN22169090	E. cloacae	South Africa	2020	Complete Genome	Human	2
GCA_020882135	SAMN22871632	E. cloacae	China	2020	Complete Genome	Environmental	6
GCA_021496745	SAMN14938331	E. cloacae	China	2019	Complete Genome	Animal	7
GCA_021497605	SAMN18311224	E. cloacae	China	2019	Complete Genome	Animal	5
GCA_022220405	SAMN25692586	E. cloacae	Switzerland	2021	Complete Genome	Environmental	7
GCA_023238665	SAMN26686306	E. cloacae	China	2021	Complete Genome	N/A	1
GCA_023920605	SAMN26208495	E. cloacae	Ghana	2019	Complete Genome	Human	8
GCA_024917615	SAMN28174020	E. cloacae	USA	2018	Complete Genome	Human	5
GCA_025426135	SAMN29981189	E. cloacae	USA	2022	Complete Genome	Human	10
GCA_029873395	SAMN34233931	E. cloacae	Bangladesh	2019/2020	Complete Genome	Animal	6
GCA_030166415	SAMN35302190	E. cloacae	China	2022	Complete Genome	Environmental	5
GCA_031851625	SAMN37298531	E. cloacae	France	2018	Complete Genome	N/A	2
GCA_032349915	SAMN37529177	E. cloacae	Canada	2017	Complete Genome	N/A	5
GCA_033802605	SAMN38124868	E. cloacae	Singapore	2019	Complete Genome	Human	4
GCA_040834085	SAMN42392505	E. cloacae	Switzerland	2023	Complete Genome	Environmental	4
GCA_040892575	SAMN42392504	E. cloacae	Switzerland	2023	Complete Genome	Environmental	1
GCA_040892585	SAMN42392506	E. cloacae	Switzerland	2023	Complete Genome	Environmental	3
GCA_905331265	SAMEA8065834	E. cloacae	Spain	2018	Complete Genome	Human	4
GCA_024599795	SAMN29928042	E. cloacae	South Africa	2020	Complete Genome	N/A	2
GCA_023023085	SAMN21379556	E. cloacae	China	2012	Complete Genome	Human	3
GCA_030406505	SAMN35795218	E. cloacae	Senegal	2018	Complete Genome	N/A	2
GCA_000025565	SAMN02603901	E. cloacae	N/A	N/A	Complete Genome	N/A	6
GCA_000235765	SAMN02603521	E. cloacae	N/A	N/A	Complete Genome	N/A	2
GCA_000784865	SAMN02821150	E. kobei	USA	2012	Complete Genome	Environmental	3
GCA_014169295	SAMD00194526	E. kobei	Japan	2018	Complete Genome	N/A	9
GCA_905232805	SAMEA7962789	E. kobei	Spain	2018	Complete Genome	Human	7
GCA_019856235	SAMN20834670	E. kobei	China	2016	Complete Genome	Human	10
GCA_021869685	SAMN25233122	E. kobei	China	2021	Complete Genome	Clinical	5
GCA_000286275	SAMN02603959	E. kobei	N/A	N/A	Complete Genome	N/A	5
GCA_001729765	SAMN05581747	E. kobei	Japan	N/A	Complete Genome	Human	11
GCA_003665375	SAMN08027255	E. kobei	China	2017	Complete Genome	N/A	3
GCA_008365235	SAMN12648938	E. kobei	United Kingdom	2019	Complete Genome	Human	5
GCA_008931545	SAMN12289356	E. kobei	Australia	2009	Complete Genome	Human	6
GCA_011604705	SAMN14372987	E. kobei	Switzerland	2019	Complete Genome	Environmental	5
GCA_014041955	SAMN15594913	E. kobei	Italy	2019	Complete Genome	Human	9
GCA_015135595	SAMD00195891	E. kobei	Japan	2018	Complete Genome	N/A	3
GCA_015135855	SAMD00195900	E. kobei	Japan	2018	Complete Genome	N/A	11
GCA_015136055	SAMD00195902	E. kobei	Japan	2018	Complete Genome	N/A	8
GCA_015137465	SAMD00195972	E. kobei	Japan	2018	Complete Genome	N/A	8
GCA_018323985	SAMD00294602	E. kobei	N/A	N/A	Complete Genome	N/A	0
GCA_022559745	SAMN23139065	E. kobei	China	2020	Complete Genome	Human	5
GCA_023023125	SAMN21379554	E. kobei	China	2011	Complete Genome	Human	4
GCA_023023705	SAMN21379548	E. kobei	China	2012	Complete Genome	Human	2
GCA_023333675	SAMN21379547	E. kobei	China	2011	Complete Genome	Human	7
GCA_023547315	SAMN22612881	E. kobei	China	2018	Complete Genome	Human	8
GCA_023558885	SAMN28416108	E. kobei	China	2021	Complete Genome	N/A	3
GCA_023612495	SAMN18091014	E. kobei	China	2018	Complete Genome	Environmental	0
GCA_025398875	SAMN30864116	E. kobei	China	2019	Complete Genome	Environmental	3
GCA_026240695	SAMN31675492	E. kobei	China	2019	Complete Genome	N/A	8
GCA_027595935	SAMN16387637	E. kobei	USA	2017	Complete Genome	Human	3
GCA_031201845	SAMN27926465	E. kobei	China	2021	Complete Genome	N/A	6
GCA_032248775	SAMN37475543	E. kobei	China	2021	Complete Genome	Animal	3
GCA_038069355	SAMN40921367	E. kobei	USA	2024	Complete Genome	Human	3
GCA_039850505	SAMN41399802	E. kobei	China	2021	Complete Genome	Environmental	2
GCA_001623605	SAMN04624399	E. kobei	China	2014	Complete Genome	Environmental	3
GCA_001888805	SAMN05967246	E. kobei	Saudi Arabia	2014	Complete Genome	Environmental	4
GCA_010692925	SAMN14002398	E. kobei	China	2017	Complete Genome	Environmental	3
GCA_000784905	SAMN02821151	E. hormaechei	USA	2011	Complete Genome	Environmental	3
GCA_003031445	SAMN04122808	E. hormaechei	USA	2015	Complete Genome	Human	5
GCA_003031755	SAMN04456586	E. hormaechei	USA	2015	Complete Genome	Human	9
GCA_012974405	SAMN14734641	E. hormaechei	Italy	2017	Complete Genome	Human	3
GCA_013736395	SAMN15148634	E. hormaechei	United Kingdom	2017	Complete Genome	Environmental	10
GCA_013747975	SAMN15148640	E. hormaechei	United Kingdom	2017	Complete Genome	Environmental	4
GCA_015137855	SAMD00195978	E. hormaechei	Japan	2018	Complete Genome	N/A	6
GCA_016864075	SAMN12999970	E. hormaechei	Netherlands	2017	Complete Genome	N/A	2
GCA_016864095	SAMN12999971	E. hormaechei	Netherlands	2017	Complete Genome	N/A	3
GCA_020695565	SAMN22377430	E. hormaechei	Czech Republic	2020	Complete Genome	Human	4
GCA_020886835	SAMD00389785	E. hormaechei	Japan	2018	Complete Genome	N/A	6
GCA_024138875	SAMN18256316	E. hormaechei	France	2018	Complete Genome	Human	9
GCA_027595725	SAMN16387654	E. hormaechei	USA	2017	Complete Genome	Human	3
GCA_903993075	SAMEA7082316	E. hormaechei	Spain	2017	Complete Genome	Human	6
GCA_903993235	SAMEA7082339	E. hormaechei	Spain	2017	Complete Genome	Human	6
GCA_905217835	SAMEA7853270	E. hormaechei	Spain	2018	Complete Genome	Human	5
GCA_905219305	SAMEA7853283	E. hormaechei	Spain	2016	Complete Genome	Human	8
GCA_905231985	SAMEA7962766	E. hormaechei	Spain	2018	Complete Genome	Human	7
GCA_905232035	SAMEA7962771	E. hormaechei	Spain	2018	Complete Genome	Human	4
GCA_905232045	SAMEA7962763	E. hormaechei	Spain	2018	Complete Genome	Human	6
GCA_905232075	SAMEA7962773	E. hormaechei	Spain	2018	Complete Genome	Human	5
GCA_905232125	SAMEA7962772	E. hormaechei	Spain	2018	Complete Genome	Human	6
GCA_905232455	SAMEA7962733	E. hormaechei	Spain	2018	Complete Genome	Human	8
GCA_905232475	SAMEA7962737	E. hormaechei	Spain	2018	Complete Genome	Human	2
GCA_905232485	SAMEA7962738	E. hormaechei	Spain	2018	Complete Genome	Human	2
GCA_905232495	SAMEA7962739	E. hormaechei	Spain	2018	Complete Genome	Human	2
GCA_905232525	SAMEA7962740	E. hormaechei	Spain	2018	Complete Genome	Human	6
GCA_905232535	SAMEA7962743	E. hormaechei	Spain	2018	Complete Genome	Human	5
GCA_905232625	SAMEA7962752	E. hormaechei	Spain	2018	Complete Genome	Human	6
GCA_905232645	SAMEA7962753	E. hormaechei	Spain	2018	Complete Genome	Human	6
GCA_905232775	SAMEA7962786	E. hormaechei	Spain	2018	Complete Genome	Human	4
GCA_905232785	SAMEA7962791	E. hormaechei	Spain	2018	Complete Genome	Human	2
GCA_905232815	SAMEA7962787	E. hormaechei	Spain	2018	Complete Genome	Human	6
GCA_905232845	SAMEA7962793	E. hormaechei	Spain	2018	Complete Genome	Human	7
GCA_905233035	SAMEA7962812	E. hormaechei	Spain	2018	Complete Genome	Human	7
GCA_905233055	SAMEA7962814	E. hormaechei	Spain	2018	Complete Genome	Human	5
GCA_905233065	SAMEA7962815	E. hormaechei	Spain	2018	Complete Genome	Human	6
GCA_905322485	SAMEA8065682	E. hormaechei	Spain	2018	Complete Genome	Human	4
GCA_905322515	SAMEA8065681	E. hormaechei	Spain	2018	Complete Genome	Human	5
GCA_905322535	SAMEA8065687	E. hormaechei	Spain	2018	Complete Genome	Human	5
GCA_905329565	SAMEA8065826	E. hormaechei	Spain	2018	Complete Genome	Human	6
GCA_905329655	SAMEA8065845	E. hormaechei	Spain	2018	Complete Genome	Human	5
GCA_905330285	SAMEA8065717	E. hormaechei	Spain	2018	Complete Genome	Human	3
GCA_905330335	SAMEA8065723	E. hormaechei	Spain	2018	Complete Genome	Human	4
GCA_905330345	SAMEA8065724	E. hormaechei	Spain	2018	Complete Genome	Human	2
GCA_905330775	SAMEA8065771	E. hormaechei	Spain	2018	Complete Genome	Human	5
GCA_905330795	SAMEA8065774	E. hormaechei	Spain	2018	Complete Genome	Human	2
GCA_905330885	SAMEA8065783	E. hormaechei	Spain	2018	Complete Genome	Human	6
GCA_905331005	SAMEA8065795	E. hormaechei	Spain	2018	Complete Genome	Human	5
GCA_905331095	SAMEA8065803	E. hormaechei	Spain	2018	Complete Genome	Human	4
GCA_905331365	SAMEA8065846	E. hormaechei	Spain	2018	Complete Genome	Human	6
GCA_905334015	SAMEA8158443	E. hormaechei	Spain	2018	Complete Genome	Human	4
GCA_905335505	SAMEA8158463	E. hormaechei	Spain	2018	Complete Genome	Human	4
GCA_905335515	SAMEA8158470	E. hormaechei	Spain	2018	Complete Genome	Human	5
GCA_905338035	SAMEA8158515	E. hormaechei	Spain	2018	Complete Genome	Human	3
GCA_019998725	SAMN20825299	E. hormaechei	China	2017	Complete Genome	Human	2
GCA_900322725	SAMEA104700141	E. hormaechei	France	2014	Complete Genome	Human	2
GCA_001922365	SAMN04014843	E. hormaechei	N/A	N/A	Complete Genome	N/A	5
GCA_002201815	SAMN04014891	E. hormaechei	N/A	N/A	Complete Genome	N/A	6
GCA_002192395	SAMN04014894	E. hormaechei	N/A	N/A	Complete Genome	N/A	6
GCA_002947755	SAMN04014901	E. hormaechei	N/A	N/A	Complete Genome	N/A	6
GCA_002055735	SAMN04014906	E. hormaechei	N/A	N/A	Complete Genome	N/A	5
GCA_002954165	SAMN04014913	E. hormaechei	N/A	N/A	Complete Genome	N/A	3
GCA_003053755	SAMN04014934	E. hormaechei	N/A	N/A	Complete Genome	N/A	7
GCA_002204775	SAMN04014977	E. hormaechei	N/A	N/A	Complete Genome	N/A	6
GCA_003204095	SAMN04014995	E. hormaechei	N/A	N/A	Complete Genome	N/A	7
GCA_002192355	SAMN04015004	E. hormaechei	N/A	N/A	Complete Genome	N/A	5
GCA_031432835	SAMN37200060	E. hormaechei	United Kingdom	2022	Complete Genome	Environmental	4
GCA_019056655	SAMN19789732	E. hormaechei	China	2020	Complete Genome	Clinical	5
GCA_021869625	SAMN25233125	E. hormaechei	China	2020	Complete Genome	Environmental	6
GCA_021869665	SAMN25233123	E. hormaechei	China	2020	Complete Genome	Clinical	10
GCA_019056635	SAMN19769864	E. hormaechei	China	2019	Complete Genome	Clinical	5
GCA_019056615	SAMN19770947	E. hormaechei	China	2018	Complete Genome	Clinical	4
GCA_000724505	SAMN02713682	E. hormaechei	USA	2012	Complete Genome	Environmental	6
GCA_001022015	SAMN03733748	E. hormaechei	USA	2011	Complete Genome	Human	5
GCA_001022055	SAMN03733827	E. hormaechei	USA	2012	Complete Genome	Human	5
GCA_001022075	SAMN03733769	E. hormaechei	USA	2011	Complete Genome	Human	5
GCA_001022255	SAMN03733830	E. hormaechei	USA	2012	Complete Genome	Human	5
GCA_001874505	SAMN03733727	E. hormaechei	USA	2010	Complete Genome	Human	5
GCA_002237465	SAMN06765483	E. hormaechei	Australia	2015	Complete Genome	Human	4
GCA_003051945	SAMN08027257	E. hormaechei	China	2016	Complete Genome	N/A	5
GCA_003073995	SAMN07291525	E. hormaechei	N/A	N/A	Complete Genome	N/A	4
GCA_003186415	SAMN05510455	E. hormaechei	USA	2016	Complete Genome	Human	4
GCA_003186565	SAMN06887342	E. hormaechei	USA	2017	Complete Genome	N/A	5
GCA_003264955	SAMN09425565	E. hormaechei	China	2011	Complete Genome	Human	8
GCA_003288475	SAMN04014879	E. hormaechei	N/A	N/A	Complete Genome	N/A	7
GCA_003408555	SAMN04448506	E. hormaechei	N/A	2013	Complete Genome	Human	8
GCA_003408575	SAMN04448498	E. hormaechei	N/A	2015	Complete Genome	Human	9
GCA_003408595	SAMN04448499	E. hormaechei	N/A	2015	Complete Genome	Human	5
GCA_003428425	SAMN08027258	E. hormaechei	China	2016	Complete Genome	N/A	5
GCA_003444755	SAMN06344228	E. hormaechei	China	2008	Complete Genome	N/A	4
GCA_003660125	SAMN10174734	E. hormaechei	Australia	2007	Complete Genome	Clinical	4
GCA_003719615	SAMN10359476	E. hormaechei	Netherlands	2017	Complete Genome	N/A	2
GCA_003965345	SAMN09845189	E. hormaechei	China	2017	Complete Genome	N/A	6
GCA_004118875	SAMN10755318	E. hormaechei	United Kingdom	2016	Complete Genome	N/A	6
GCA_005217135	SAMN11514786	E. hormaechei	USA	2019	Complete Genome	N/A	2
GCA_005217155	SAMN11514785	E. hormaechei	USA	2019	Complete Genome	N/A	9
GCA_008123985	SAMN12603275	E. hormaechei	N/A	2018	Complete Genome	Animal	3
GCA_008124025	SAMN12603274	E. hormaechei	N/A	2018	Complete Genome	Animal	3
GCA_008370065	SAMN12560201	E. hormaechei	Germany	2015	Complete Genome	Environmental	2
GCA_008505035	SAMN12725416	E. hormaechei	United Kingdom	2019	Complete Genome	Human	7
GCA_008693905	SAMN11056357	E. hormaechei	USA	N/A	Complete Genome	Human	1
GCA_008931325	SAMN12289368	E. hormaechei	Australia	2013	Complete Genome	Human	6
GCA_008931405	SAMN12289339	E. hormaechei	Australia	2009	Complete Genome	Human	4
GCA_008931525	SAMN12289291	E. hormaechei	Australia	2012	Complete Genome	Environmental	4
GCA_008931585	SAMN12289289	E. hormaechei	Australia	2007	Complete Genome	Human	6
GCA_008931645	SAMN12289303	E. hormaechei	Australia	2013	Complete Genome	Human	4
GCA_008931785	SAMN12713636	E. hormaechei	United Kingdom	2019	Complete Genome	Human	5
GCA_009497055	SAMN13022768	E. hormaechei	Lebanon	2016	Complete Genome	N/A	7
GCA_009728975	SAMN13335391	E. hormaechei	China	2018	Complete Genome	Human	6
GCA_009738085	SAMN10219678	E. hormaechei	China	2016	Complete Genome	Human	7
GCA_009905155	SAMN13757525	E. hormaechei	China	2015	Complete Genome	Environmental	2
GCA_009930835	SAMN07692716	E. hormaechei	USA	2013	Complete Genome	Human	3
GCA_009930935	SAMN08554725	E. hormaechei	USA	2014	Complete Genome	N/A	2
GCA_011044215	SAMN14132375	E. hormaechei	China	2007	Complete Genome	N/A	5
GCA_011045335	SAMN14142412	E. hormaechei	China	2007	Complete Genome	N/A	1
GCA_011045355	SAMN14151378	E. hormaechei	China	2007	Complete Genome	N/A	2
GCA_012562255	SAMN14492121	E. hormaechei	Egypt	2015	Complete Genome	Human	3
GCA_012975085	SAMN10107915	E. hormaechei	Taiwan	2014	Complete Genome	Human	1
GCA_013046845	SAMN14534668	E. hormaechei	Egypt	2017	Complete Genome	Environmental	7
GCA_013624605	SAMN15148511	E. hormaechei	United Kingdom	2017	Complete Genome	Environmental	7
GCA_013624995	SAMN15148505	E. hormaechei	United Kingdom	2017	Complete Genome	Environmental	7
GCA_013625115	SAMN15148493	E. hormaechei	United Kingdom	2017	Complete Genome	Environmental	7
GCA_013625265	SAMN15148488	E. hormaechei	United Kingdom	2017	Complete Genome	Environmental	4
GCA_013625435	SAMN15148478	E. hormaechei	United Kingdom	2017	Complete Genome	Environmental	4
GCA_013625575	SAMN15148476	E. hormaechei	United Kingdom	2017	Complete Genome	Environmental	4
GCA_013625795	SAMN15148471	E. hormaechei	United Kingdom	2017	Complete Genome	Environmental	5
GCA_013629235	SAMN15148465	E. hormaechei	United Kingdom	2017	Complete Genome	Environmental	2
GCA_013629455	SAMN15148464	E. hormaechei	United Kingdom	2017	Complete Genome	Environmental	11
GCA_013629675	SAMN15148460	E. hormaechei	United Kingdom	2017	Complete Genome	Environmental	4
GCA_013635255	SAMN15148453	E. hormaechei	United Kingdom	2017	Complete Genome	Environmental	7
GCA_013635495	SAMN15148450	E. hormaechei	United Kingdom	2017	Complete Genome	Environmental	6
GCA_013726395	SAMN15148743	E. hormaechei	United Kingdom	2017	Complete Genome	Environmental	6
GCA_013731155	SAMN15148712	E. hormaechei	United Kingdom	2017	Complete Genome	Environmental	5
GCA_013734275	SAMN15148671	E. hormaechei	United Kingdom	2017	Complete Genome	Environmental	9
GCA_013734915	SAMN15148666	E. hormaechei	United Kingdom	2017	Complete Genome	Environmental	8
GCA_013738375	SAMN15148580	E. hormaechei	United Kingdom	2017	Complete Genome	Environmental	9
GCA_013739595	SAMN15148676	E. hormaechei	United Kingdom	2017	Complete Genome	Environmental	11
GCA_013740655	SAMN15148635	E. hormaechei	United Kingdom	2017	Complete Genome	Environmental	9
GCA_013742375	SAMN15148572	E. hormaechei	United Kingdom	2017	Complete Genome	Environmental	5
GCA_013743295	SAMN15148549	E. hormaechei	United Kingdom	2017	Complete Genome	Environmental	4
GCA_013743755	SAMN15148546	E. hormaechei	United Kingdom	2017	Complete Genome	Environmental	2
GCA_013743935	SAMN15148545	E. hormaechei	United Kingdom	2017	Complete Genome	Environmental	4
GCA_013744415	SAMN15148534	E. hormaechei	United Kingdom	2017	Complete Genome	Environmental	5
GCA_013747035	SAMN15148653	E. hormaechei	United Kingdom	2017	Complete Genome	Environmental	5
GCA_013873515	SAMN15589926	E. hormaechei	Czech Republic	2019	Complete Genome	Human	4
GCA_013873655	SAMN15589925	E. hormaechei	Czech Republic	2019	Complete Genome	Human	7
GCA_013873945	SAMN15589938	E. hormaechei	Czech Republic	2019	Complete Genome	Human	6
GCA_014117285	SAMN15648651	E. hormaechei	China	2019	Complete Genome	Human	6
GCA_014771415	SAMN14450178	E. hormaechei	China	N/A	Complete Genome	Human	6
GCA_015137995	SAMD00195982	E. hormaechei	Japan	2018	Complete Genome	N/A	3
GCA_015238615	SAMN13832016	E. hormaechei	N/A	N/A	Complete Genome	N/A	8
GCA_015535055	SAMN16707732	E. hormaechei	China	2019	Complete Genome	Human	6
GCA_015910205	SAMN13747519	E. hormaechei	Canada	2015	Complete Genome	Environmental	5
GCA_015910245	SAMN13747512	E. hormaechei	Canada	2014	Complete Genome	Clinical	5
GCA_015910265	SAMN13747511	E. hormaechei	Canada	2012	Complete Genome	Human	6
GCA_015910285	SAMN13747510	E. hormaechei	Canada	2012	Complete Genome	Human	6
GCA_015910325	SAMN13747521	E. hormaechei	Canada	2015	Complete Genome	Environmental	6
GCA_015910345	SAMN13747520	E. hormaechei	Canada	2015	Complete Genome	Environmental	6
GCA_015910365	SAMN13747508	E. hormaechei	Canada	2011	Complete Genome	Human	6
GCA_015910385	SAMN13747507	E. hormaechei	Canada	2012	Complete Genome	Clinical	7
GCA_016126855	SAMN17054651	E. hormaechei	Australia	2014	Complete Genome	Human	6
GCA_016725825	SAMN16357247	E. hormaechei	Germany	N/A	Complete Genome	N/A	5
GCA_016745355	SAMN17252997	E. hormaechei	China	2018	Complete Genome	N/A	4
GCA_016767735	SAMN14409014	E. hormaechei	Australia	2018	Complete Genome	Clinical	3
GCA_016767755	SAMN14449833	E. hormaechei	Australia	2018	Complete Genome	Clinical	3
GCA_016864035	SAMN12999969	E. hormaechei	Netherlands	2017	Complete Genome	N/A	7
GCA_016864135	SAMN12999974	E. hormaechei	Netherlands	2014	Complete Genome	N/A	3
GCA_016864155	SAMN12999995	E. hormaechei	Netherlands	2014	Complete Genome	N/A	1
GCA_016939555	SAMN16933270	E. hormaechei	Czech Republic	2019	Complete Genome	Human	3
GCA_017161605	SAMN17615676	E. hormaechei	Netherlands	2020	Complete Genome	N/A	3
GCA_017161725	SAMN17615675	E. hormaechei	Netherlands	2020	Complete Genome	N/A	4
GCA_017161745	SAMN17615672	E. hormaechei	Netherlands	2019	Complete Genome	N/A	4
GCA_017161765	SAMN17615668	E. hormaechei	Netherlands	2015	Complete Genome	N/A	4
GCA_017161785	SAMN17615670	E. hormaechei	Netherlands	2018	Complete Genome	N/A	4
GCA_017161805	SAMN17615674	E. hormaechei	Netherlands	2020	Complete Genome	N/A	4
GCA_017161825	SAMN17615673	E. hormaechei	Netherlands	2019	Complete Genome	N/A	4
GCA_017161845	SAMN17615671	E. hormaechei	Netherlands	2018	Complete Genome	N/A	4
GCA_017161865	SAMN17615669	E. hormaechei	Netherlands	2016	Complete Genome	N/A	4
GCA_017310485	SAMN16561277	E. hormaechei	China	2015	Complete Genome	N/A	5
GCA_018255815	SAMN18859124	E. hormaechei	China	2019	Complete Genome	Animal	6
GCA_019047945	SAMN16357576	E. hormaechei	Germany	N/A	Complete Genome	N/A	4
GCA_019048245	SAMN16357575	E. hormaechei	Germany	N/A	Complete Genome	N/A	6
GCA_019048625	SAMN16357577	E. hormaechei	Germany	N/A	Complete Genome	N/A	6
GCA_019356035	SAMN20299883	E. hormaechei	China	2021	Complete Genome	N/A	4
GCA_019458525	SAMN20500401	E. hormaechei	China	2017	Complete Genome	Human	6
GCA_019537235	SAMN20587857	E. hormaechei	China	2016	Complete Genome	Human	4
GCA_019537255	SAMN20587856	E. hormaechei	China	2015	Complete Genome	Human	4
GCA_019537275	SAMN20587859	E. hormaechei	China	2014	Complete Genome	Human	4
GCA_019537295	SAMN20587854	E. hormaechei	China	2013	Complete Genome	Human	7
GCA_019537315	SAMN20587858	E. hormaechei	China	2016	Complete Genome	Human	4
GCA_019537335	SAMN20587855	E. hormaechei	China	2015	Complete Genome	Human	5
GCA_020695365	SAMN22377434	E. hormaechei	Czech Republic	2020	Complete Genome	Human	5
GCA_020695485	SAMN22377432	E. hormaechei	Czech Republic	2020	Complete Genome	Human	6
GCA_020695585	SAMN22377429	E. hormaechei	Czech Republic	2020	Complete Genome	Human	7
GCA_020695605	SAMN22377422	E. hormaechei	Czech Republic	2019	Complete Genome	Human	5
GCA_020695685	SAMN22377414	E. hormaechei	Czech Republic	2019	Complete Genome	Human	5
GCA_020695705	SAMN22377412	E. hormaechei	Czech Republic	2019	Complete Genome	Human	9
GCA_020695725	SAMN22377411	E. hormaechei	Czech Republic	2019	Complete Genome	Human	6
GCA_021397695	SAMN24341409	E. hormaechei	Taiwan	2018	Complete Genome	Human	5
GCA_021398115	SAMN24425646	E. hormaechei	Taiwan	2018	Complete Genome	Human	5
GCA_021491615	SAMN24596081	E. hormaechei	China	2021	Complete Genome	Human	6
GCA_021491635	SAMN24596082	E. hormaechei	China	2017	Complete Genome	Human	4
GCA_021496135	SAMN24852042	E. hormaechei	China	2021	Complete Genome	Animal	2
GCA_021497625	SAMN18311225	E. hormaechei	China	2019	Complete Genome	Animal	2
GCA_022023895	SAMN13747518	E. hormaechei	Canada	2015	Complete Genome	Environmental	6
GCA_022023915	SAMN13747514	E. hormaechei	Canada	2015	Complete Genome	Clinical	5
GCA_022023955	SAMN13747513	E. hormaechei	Canada	2014	Complete Genome	Clinical	4
GCA_023375605	SAMN27363748	E. hormaechei	China	2019	Complete Genome	Animal	4
GCA_023547225	SAMN22612719	E. hormaechei	China	2017	Complete Genome	Human	6
GCA_023547485	SAMN14943921	E. hormaechei	China	2017	Complete Genome	Human	6
GCA_023612875	SAMN10995734	E. hormaechei	China	2018	Complete Genome	N/A	7
GCA_023734795	SAMD00490829	E. hormaechei	Japan	2016	Complete Genome	N/A	5
GCA_023734815	SAMD00490830	E. hormaechei	Japan	2016	Complete Genome	N/A	4
GCA_023734835	SAMD00490831	E. hormaechei	Japan	2016	Complete Genome	N/A	7
GCA_023734855	SAMD00490832	E. hormaechei	Japan	2016	Complete Genome	N/A	5
GCA_023734875	SAMD00490833	E. hormaechei	Japan	2016	Complete Genome	N/A	5
GCA_023734895	SAMD00490835	E. hormaechei	Japan	2016	Complete Genome	N/A	4
GCA_023734915	SAMD00490836	E. hormaechei	Japan	2016	Complete Genome	N/A	5
GCA_023734935	SAMD00490837	E. hormaechei	Japan	2016	Complete Genome	N/A	5
GCA_023734955	SAMD00490838	E. hormaechei	Japan	2016	Complete Genome	N/A	6
GCA_023734975	SAMD00490839	E. hormaechei	Japan	2016	Complete Genome	N/A	5
GCA_023734995	SAMD00490840	E. hormaechei	Japan	2016	Complete Genome	N/A	5
GCA_023735015	SAMD00490842	E. hormaechei	Japan	2016	Complete Genome	N/A	6
GCA_023735035	SAMD00490843	E. hormaechei	Japan	2016	Complete Genome	N/A	5
GCA_023735055	SAMD00490844	E. hormaechei	Japan	2016	Complete Genome	N/A	5
GCA_023735075	SAMD00490845	E. hormaechei	Japan	2015	Complete Genome	N/A	5
GCA_023735155	SAMD00490846	E. hormaechei	Japan	2015	Complete Genome	N/A	6
GCA_023735195	SAMD00490847	E. hormaechei	Japan	2016	Complete Genome	N/A	3
GCA_023735215	SAMD00490850	E. hormaechei	Japan	2015	Complete Genome	N/A	6
GCA_023735235	SAMD00490852	E. hormaechei	Japan	2015	Complete Genome	N/A	5
GCA_023735255	SAMD00490854	E. hormaechei	Japan	2015	Complete Genome	N/A	5
GCA_023735275	SAMD00490855	E. hormaechei	Japan	2014	Complete Genome	N/A	6
GCA_023735295	SAMD00490856	E. hormaechei	Japan	2014	Complete Genome	N/A	6
GCA_023735315	SAMD00490857	E. hormaechei	Japan	2014	Complete Genome	N/A	6
GCA_023735335	SAMD00490858	E. hormaechei	Japan	2014	Complete Genome	N/A	8
GCA_023735355	SAMD00490860	E. hormaechei	Japan	2019	Complete Genome	N/A	5
GCA_023735375	SAMD00490862	E. hormaechei	Japan	2018	Complete Genome	N/A	4
GCA_023735395	SAMD00490863	E. hormaechei	Japan	2018	Complete Genome	N/A	5
GCA_023735435	SAMD00490867	E. hormaechei	Japan	2019	Complete Genome	N/A	5
GCA_023735475	SAMD00490871	E. hormaechei	Japan	2015	Complete Genome	N/A	3
GCA_023735495	SAMD00490872	E. hormaechei	Japan	2014	Complete Genome	N/A	2
GCA_023735515	SAMD00490873	E. hormaechei	Japan	2019	Complete Genome	N/A	5
GCA_023735535	SAMD00490874	E. hormaechei	Japan	2019	Complete Genome	N/A	5
GCA_023735615	SAMD00490875	E. hormaechei	Japan	2019	Complete Genome	N/A	5
GCA_023735695	SAMD00490877	E. hormaechei	Japan	2019	Complete Genome	N/A	5
GCA_023735715	SAMD00490878	E. hormaechei	Japan	2019	Complete Genome	N/A	5
GCA_023735735	SAMD00490879	E. hormaechei	Japan	2019	Complete Genome	N/A	5
GCA_023735755	SAMD00490880	E. hormaechei	Japan	2018	Complete Genome	N/A	4
GCA_023735775	SAMD00490881	E. hormaechei	Japan	2018	Complete Genome	N/A	3
GCA_023735795	SAMD00490882	E. hormaechei	Japan	2018	Complete Genome	N/A	4
GCA_023735815	SAMD00490883	E. hormaechei	Japan	2018	Complete Genome	N/A	5
GCA_023735835	SAMD00490884	E. hormaechei	Japan	2019	Complete Genome	N/A	4
GCA_023735855	SAMD00490885	E. hormaechei	Japan	2019	Complete Genome	N/A	5
GCA_023735875	SAMD00490886	E. hormaechei	Japan	2018	Complete Genome	N/A	5
GCA_023735895	SAMD00490887	E. hormaechei	Japan	2018	Complete Genome	N/A	4
GCA_023735915	SAMD00490888	E. hormaechei	Japan	2020	Complete Genome	N/A	5
GCA_023735935	SAMD00490889	E. hormaechei	Japan	2020	Complete Genome	N/A	5
GCA_023735955	SAMD00490890	E. hormaechei	Japan	2020	Complete Genome	N/A	4
GCA_023735975	SAMD00490891	E. hormaechei	Japan	2020	Complete Genome	N/A	3
GCA_023735995	SAMD00490892	E. hormaechei	Japan	2020	Complete Genome	N/A	5
GCA_023736015	SAMD00490893	E. hormaechei	Japan	2020	Complete Genome	N/A	5
GCA_023805415	SAMN28918927	E. hormaechei	China	2017	Complete Genome	N/A	3
GCA_023897035	SAMN14943915	E. hormaechei	China	2013	Complete Genome	Human	6
GCA_024182005	SAMD00490864	E. hormaechei	Japan	2019	Complete Genome	N/A	5
GCA_024182025	SAMD00490869	E. hormaechei	Japan	2020	Complete Genome	N/A	9
GCA_024917315	SAMN28173991	E. hormaechei	USA	2017	Complete Genome	Human	3
GCA_024917395	SAMN28174055	E. hormaechei	USA	2019	Complete Genome	Human	5
GCA_024917635	SAMN28174063	E. hormaechei	USA	2018	Complete Genome	Human	8
GCA_024917775	SAMN28173982	E. hormaechei	USA	2019	Complete Genome	Human	5
GCA_024918215	SAMN28174038	E. hormaechei	USA	2017	Complete Genome	Human	4
GCA_024918255	SAMN28174037	E. hormaechei	USA	2017	Complete Genome	Human	4
GCA_024918795	SAMN28174019	E. hormaechei	USA	2016	Complete Genome	Human	2
GCA_025369895	SAMN30506756	E. hormaechei	China	2021	Complete Genome	Human	4
GCA_025398395	SAMN16505100	E. hormaechei	USA	2020	Complete Genome	Human	6
GCA_025398715	SAMN30655620	E. hormaechei	USA	2022	Complete Genome	N/A	4
GCA_026015945	SAMN31455096	E. hormaechei	China	2017	Complete Genome	Human	8
GCA_026240655	SAMN31691762	E. hormaechei	China	2020	Complete Genome	Human	5
GCA_027271235	SAMN32214983	E. hormaechei	China	2015	Complete Genome	Environmental	7
GCA_027577865	SAMN31152634	E. hormaechei	USA	2022	Complete Genome	Human	5
GCA_027595125	SAMN28016882	E. hormaechei	China	2012	Complete Genome	N/A	6
GCA_027886505	SAMN15907138	E. hormaechei	USA	2019	Complete Genome	Human	4
GCA_027886525	SAMN15907139	E. hormaechei	USA	1929	Complete Genome	Human	9
GCA_027886545	SAMN15907137	E. hormaechei	USA	2019	Complete Genome	Human	3
GCA_028532685	SAMN07610198	E. hormaechei	USA	2013	Complete Genome	Human	5
GCA_028622735	SAMN32093416	E. hormaechei	USA	2022	Complete Genome	Human	4
GCA_028743675	SAMN33269781	E. hormaechei	Denmark	2023	Complete Genome	Clinical	4
GCA_028872235	SAMN15907159	E. hormaechei	USA	2020	Complete Genome	Human	5
GCA_028891505	SAMN15907141	E. hormaechei	USA	2020	Complete Genome	Human	5
GCA_028898905	SAMN15907134	E. hormaechei	USA	2020	Complete Genome	Human	7
GCA_029207635	SAMN33277205	E. hormaechei	South Korea	2021	Complete Genome	Animal	3
GCA_029719585	SAMN15488699	E. hormaechei	United Kingdom	2017	Complete Genome	Environmental	4
GCA_029719845	SAMN15488670	E. hormaechei	United Kingdom	2017	Complete Genome	Environmental	7
GCA_029719865	SAMN15488669	E. hormaechei	United Kingdom	2017	Complete Genome	Environmental	7
GCA_029721335	SAMN15488704	E. hormaechei	United Kingdom	2017	Complete Genome	Environmental	1
GCA_029873415	SAMN34233930	E. hormaechei	Bangladesh	2019/2020	Complete Genome	Animal	8
GCA_029948145	SAMN15907133	E. hormaechei	USA	2019	Complete Genome	Human	4
GCA_029962545	SAMN26573028	E. hormaechei	Hong Kong	N/A	Complete Genome	N/A	4
GCA_029962565	SAMN26443382	E. hormaechei	Hong Kong	N/A	Complete Genome	N/A	9
GCA_030179315	SAMN30974105	E. hormaechei	USA	2017	Complete Genome	Human	5
GCA_030179615	SAMN30974098	E. hormaechei	USA	2018	Complete Genome	Environmental	6
GCA_030324195	SAMN30926396	E. hormaechei	Israel	2018	Complete Genome	N/A	6
GCA_030413825	SAMN35822989	E. hormaechei	Senegal	2018	Complete Genome	Human	4
GCA_030717405	SAMN36773911	E. hormaechei	Thailand	2019	Complete Genome	Human	11
GCA_030718955	SAMN27992995	E. hormaechei	USA	2022	Complete Genome	Human	11
GCA_030732205	SAMN36884694	E. hormaechei	China	2021	Complete Genome	Environmental	1
GCA_030847665	SAMN35394399	E. hormaechei	Switzerland	2021	Complete Genome	Animal	5
GCA_030847685	SAMN35394398	E. hormaechei	Switzerland	2021	Complete Genome	Animal	4
GCA_030847705	SAMN35394396	E. hormaechei	Switzerland	2020	Complete Genome	Human	3
GCA_030847725	SAMN35394394	E. hormaechei	Switzerland	2020	Complete Genome	Human	3
GCA_030847745	SAMN35394392	E. hormaechei	Switzerland	2021	Complete Genome	Human	5
GCA_030847765	SAMN35394391	E. hormaechei	Switzerland	2021	Complete Genome	Human	5
GCA_030847785	SAMN35394389	E. hormaechei	Switzerland	2020	Complete Genome	Human	3
GCA_030847805	SAMN35394388	E. hormaechei	Switzerland	2021	Complete Genome	Animal	7
GCA_030847825	SAMN35394387	E. hormaechei	Switzerland	2019	Complete Genome	Human	7
GCA_030847845	SAMN35394385	E. hormaechei	Switzerland	2019	Complete Genome	Human	7
GCA_030847865	SAMN35394383	E. hormaechei	Switzerland	2019	Complete Genome	Human	7
GCA_030847905	SAMN35394415	E. hormaechei	Switzerland	2022	Complete Genome	Animal	11
GCA_030847925	SAMN35394414	E. hormaechei	Switzerland	2021	Complete Genome	Animal	11
GCA_030847945	SAMN35394413	E. hormaechei	Switzerland	2018	Complete Genome	Human	7
GCA_030847965	SAMN35394412	E. hormaechei	Switzerland	2017	Complete Genome	Human	6
GCA_030847985	SAMN35394411	E. hormaechei	Switzerland	2018	Complete Genome	Human	5
GCA_030848005	SAMN35394410	E. hormaechei	Switzerland	2020	Complete Genome	Human	4
GCA_030848025	SAMN35394409	E. hormaechei	Switzerland	2020	Complete Genome	Human	6
GCA_030848045	SAMN35394408	E. hormaechei	Switzerland	2021	Complete Genome	Human	5
GCA_030848065	SAMN35394406	E. hormaechei	Switzerland	2021	Complete Genome	Human	10
GCA_030848085	SAMN35394404	E. hormaechei	Switzerland	2019	Complete Genome	Human	8
GCA_030848105	SAMN35394403	E. hormaechei	Switzerland	2021	Complete Genome	Human	7
GCA_030848125	SAMN35394402	E. hormaechei	Switzerland	2022	Complete Genome	Animal	4
GCA_030848145	SAMN35394401	E. hormaechei	Switzerland	2022	Complete Genome	Animal	5
GCA_030848165	SAMN35394400	E. hormaechei	Switzerland	2022	Complete Genome	Animal	5
GCA_030848185	SAMN35394397	E. hormaechei	Switzerland	2021	Complete Genome	Animal	4
GCA_030848345	SAMN35394416	E. hormaechei	Switzerland	2019	Complete Genome	Human	5
GCA_030863645	SAMN32262091	E. hormaechei	Thailand	2018	Complete Genome	Animal	10
GCA_030863665	SAMN32262092	E. hormaechei	Thailand	2019	Complete Genome	Animal	9
GCA_030863685	SAMN32262093	E. hormaechei	Thailand	2021	Complete Genome	Animal	5
GCA_030863705	SAMN32262094	E. hormaechei	Thailand	2021	Complete Genome	Animal	5
GCA_030863725	SAMN32262095	E. hormaechei	Thailand	2022	Complete Genome	Animal	7
GCA_030863745	SAMN32262096	E. hormaechei	Thailand	2022	Complete Genome	Animal	5
GCA_031165635	SAMN36534146	E. hormaechei	N/A	2022	Complete Genome	Clinical	8
GCA_031166165	SAMN36534145	E. hormaechei	N/A	2022	Complete Genome	Clinical	4
GCA_031432895	SAMN37200061	E. hormaechei	United Kingdom	2022	Complete Genome	Human	8
GCA_032202365	SAMN35394395	E. hormaechei	Switzerland	2020	Complete Genome	Human	2
GCA_032202545	SAMN35394393	E. hormaechei	Switzerland	2019	Complete Genome	Human	3
GCA_032202685	SAMN35394390	E. hormaechei	Switzerland	2019	Complete Genome	Human	5
GCA_032202905	SAMN35394407	E. hormaechei	Switzerland	2021	Complete Genome	Human	9
GCA_032231155	SAMN36017835	E. hormaechei	China	2017	Complete Genome	Environmental	5
GCA_032298955	SAMN37300945	E. hormaechei	USA	2021	Complete Genome	Environmental	9
GCA_032302155	SAMN37527804	E. hormaechei	Germany	2020	Complete Genome	Animal	5
GCA_032351815	SAMN37529174	E. hormaechei	Canada	2019	Complete Genome	N/A	5
GCA_035323065	SAMN37144361	E. hormaechei	Spain	2021	Complete Genome	Environmental	3
GCA_035323845	SAMN37486342	E. hormaechei	Spain	2021	Complete Genome	Environmental	3
GCA_035594185	SAMN38771721	E. hormaechei	United Kingdom	2022	Complete Genome	Human	6
GCA_035621635	SAMN39171894	E. hormaechei	China	2022	Complete Genome	Environmental	3
GCA_036080935	SAMN39595401	E. hormaechei	USA	2023	Complete Genome	Human	5
GCA_036324625	SAMN38182632	E. hormaechei	USA	2023	Complete Genome	Human	9
GCA_036324645	SAMN38182633	E. hormaechei	USA	2023	Complete Genome	Human	10
GCA_036687415	SAMN39434824	E. hormaechei	Ireland	2019	Complete Genome	Environmental	4
GCA_037217235	SAMN40316311	E. hormaechei	China	2021	Complete Genome	Environmental	5
GCA_038069265	SAMN40921372	E. hormaechei	USA	2024	Complete Genome	Human	8
GCA_038418305	SAMN41020283	E. hormaechei	USA	2024	Complete Genome	Human	6
GCA_038626985	SAMN41094950	E. hormaechei	USA	2024	Complete Genome	Human	6
GCA_038627025	SAMN41094952	E. hormaechei	USA	2024	Complete Genome	Human	4
GCA_038627045	SAMN41094953	E. hormaechei	USA	2024	Complete Genome	Human	5
GCA_038627095	SAMN41094957	E. hormaechei	USA	2024	Complete Genome	Human	4
GCA_039734725	SAMN41479334	E. hormaechei	USA	2024	Complete Genome	Human	3
GCA_039906065	SAMN41483274	E. hormaechei	China	2018	Complete Genome	Human	4
GCA_040437135	SAMN41685801	E. hormaechei	China	2023	Complete Genome	N/A	3
GCA_040437535	SAMN41685802	E. hormaechei	China	2023	Complete Genome	N/A	3
GCA_040455895	SAMN42232598	E. hormaechei	USA	2024	Complete Genome	Human	6
GCA_040543265	SAMN41660857	E. hormaechei	China	2023	Complete Genome	Clinical	4
GCA_040548635	SAMN41660821	E. hormaechei	China	2023	Complete Genome	Clinical	6
GCA_040735515	SAMN38049408	E. hormaechei	United Kingdom	2019	Complete Genome	Human	4
GCA_041004125	SAMN42440403	E. hormaechei	China	2020	Complete Genome	Human	5
GCA_041004285	SAMN42440397	E. hormaechei	China	2019	Complete Genome	Human	5
GCA_041004465	SAMN42440393	E. hormaechei	China	2015	Complete Genome	Human	4
GCA_041004475	SAMN42440392	E. hormaechei	China	2016	Complete Genome	Human	7
GCA_041005335	SAMN42440390	E. hormaechei	China	2015	Complete Genome	Human	3
GCA_041005825	SAMN42440389	E. hormaechei	China	2015	Complete Genome	Human	8
GCA_041005965	SAMN42440387	E. hormaechei	China	2015	Complete Genome	Human	6
GCA_041378885	SAMN42901643	E. hormaechei	Taiwan	2017	Complete Genome	Human	5
GCA_041378905	SAMN42902467	E. hormaechei	Taiwan	2021	Complete Genome	Human	5
GCA_041378915	SAMN42902419	E. hormaechei	Taiwan	2019	Complete Genome	Human	6
GCA_041378925	SAMN42902456	E. hormaechei	Taiwan	2019	Complete Genome	Human	6
GCA_041410215	SAMN43023879	E. hormaechei	Taiwan	2020	Complete Genome	Human	8
GCA_042434945	SAMN43309865	E. hormaechei	China	2019	Complete Genome	Animal	2
GCA_042762715	SAMN30120906	E. hormaechei	China	2021	Complete Genome	Human	4
GCA_043234225	SAMN44109759	E. hormaechei	China	2020	Complete Genome	Human	4
GCA_900497145	SAMEA4785257	E. hormaechei	N/A	N/A	Complete Genome	N/A	7
GCA_900635705	SAMEA2709017	E. hormaechei	N/A	N/A	Complete Genome	N/A	0
GCA_001729745	SAMN05581748	E. hormaechei	Germany	N/A	Complete Genome	N/A	2
GCA_002968455	SAMN07291508	E. hormaechei	N/A	N/A	Complete Genome	N/A	8
GCA_009834325	SAMN10654518	E. hormaechei	USA	2018	Complete Genome	N/A	8
GCA_010319625	SAMD00167169	E. hormaechei	Japan	2016	Complete Genome	N/A	6
GCA_000750225	SAMN02713683	E. hormaechei	USA	2011	Complete Genome	Clinical	4
GCA_000750275	SAMN02713646	E. hormaechei	USA	2012	Complete Genome	Human	4
GCA_000814205	SAMN03067416	E. hormaechei	USA	2010	Complete Genome	Human	6
GCA_025266795	SAMN28865091	E. hormaechei	China	2019	Complete Genome	N/A	4
GCA_031852185	SAMN37418113	E. hormaechei	South Korea	2022	Complete Genome	Environmental	1
GCA_001729705	SAMN05581749	E. hormaechei	Germany	N/A	Complete Genome	N/A	4
GCA_020097195	SAMN21402700	E. hormaechei	Germany	N/A	Complete Genome	N/A	5
GCA_000807425	SAMN03067417	E. hormaechei	USA	2011	Complete Genome	Human	7
GCA_000814125	SAMN03067414	E. hormaechei	USA	2009	Complete Genome	Human	5
GCA_001729725	SAMN05581751	E. hormaechei	Belgium	N/A	Complete Genome	Human	4
GCA_007556795	SAMN12306076	E. hormaechei	N/A	N/A	Complete Genome	N/A	5
GCA_015535675	SAMN16233514	E. hormaechei	Switzerland	2018	Complete Genome	Human	7
GCA_019355415	SAMN14142282	E. hormaechei	China	2008	Complete Genome	Human	7
GCA_023023665	SAMN21379550	E. hormaechei	China	2014	Complete Genome	Human	7
GCA_024218835	SAMN24667500	E. hormaechei	Hong Kong	2020	Complete Genome	Environmental	3
GCA_025244885	SAMN30697279	E. hormaechei	Hong Kong	2021	Complete Genome	Environmental	0
GCA_025311535	SAMN30695413	E. hormaechei	Poland	2019	Complete Genome	N/A	8
GCA_025311555	SAMN30695412	E. hormaechei	Poland	2019	Complete Genome	N/A	8
GCA_025311595	SAMN30695411	E. hormaechei	Poland	2019	Complete Genome	N/A	8
GCA_027920365	SAMN32541572	E. hormaechei	Hong Kong	2021	Complete Genome	Environmental	1
GCA_900322715	SAMEA104700146	E. hormaechei	France	2015	Complete Genome	Human	2
GCA_000807405	SAMN03067415	E. hormaechei	USA	2011	Complete Genome	Human	6
GCA_000814225	SAMN03067418	E. hormaechei	USA	2011	Complete Genome	Human	8
GCA_001729785	SAMN05581746	E. hormaechei	China	N/A	Complete Genome	N/A	5
GCA_003254805	SAMN09389154	E. hormaechei	South Africa	2014	Complete Genome	Environmental	3
GCA_003382725	SAMN09071586	E. hormaechei	USA	2016	Complete Genome	N/A	9
GCA_003586025	SAMN07988874	E. hormaechei	USA	2016	Complete Genome	Animal	9
GCA_003964795	SAMN10525000	E. hormaechei	China	2018	Complete Genome	Human	5
GCA_014931695	SAMN14828832	E. hormaechei	Brazil	2014	Complete Genome	Human	6
GCA_018597075	SAMN19314267	E. hormaechei	China	2018	Complete Genome	Human	7
GCA_022376795	SAMN17116081	E. hormaechei	USA	2016	Complete Genome	Environmental	8
GCA_022376815	SAMN17117771	E. hormaechei	USA	2016	Complete Genome	Environmental	12
GCA_024585325	SAMN28200646	E. hormaechei	Germany	2018	Complete Genome	Human	4
GCA_026109755	SAMN27409789	E. hormaechei	China	2020	Complete Genome	Human	6
GCA_028752775	SAMN21522362	E. hormaechei	India	2019	Complete Genome	Human	4
GCA_029639565	SAMN34062071	E. hormaechei	China	2020	Complete Genome	Environmental	2
GCA_030062075	SAMN26810699	E. hormaechei	India	2021	Complete Genome	Human	5
GCA_030486465	SAMN36341330	E. hormaechei	Senegal	2018	Complete Genome	Human	5
GCA_032600985	SAMN32105454	E. hormaechei	China	2020	Complete Genome	Environmental	2
GCA_013376835	SAMN15300312	E. hormaechei	N/A	N/A	Complete Genome	N/A	3
GCA_013733565	SAMN15148683	E. hormaechei	United Kingdom	2017	Complete Genome	Environmental	9
GCA_020971765	SAMN23067479	E. hormaechei	Pakistan	2019	Complete Genome	Environmental	3
GCA_018075245	SAMN02138600	E. hormaechei	N/A	N/A	Complete Genome	Clinical	10
GCA_002787395	SAMN07944244	E. hormaechei	South Korea	2013	Complete Genome	Human	6
GCA_013375955	SAMN15299118	E. hormaechei	N/A	N/A	Complete Genome	N/A	5
GCA_032389435	SAMEA111505541	E. hormaechei	Paraguay	2020	Complete Genome	Human	1
GCA_021725435	SAMN25126227	E. hormaechei	China	2018	Complete Genome	Human	4
GCA_036936505	SAMN37733154	E. hormaechei	United Kingdom	2020	Complete Genome	Animal	5
GCA_008271405	SAMN12646121	E. hormaechei	Poland	2010/2011	Complete Genome	Animal	3
GCA_018074945	SAMN02138554	E. hormaechei	N/A	N/A	Complete Genome	Clinical	7
GCA_018075145	SAMN02138543	E. hormaechei	N/A	N/A	Complete Genome	Clinical	7
GCA_018075005	SAMN02138547	E. hormaechei	N/A	N/A	Complete Genome	Clinical	6
GCA_003573505	SAMN04014914	E. roggenkampii	N/A	N/A	Complete Genome	N/A	5
GCA_013736615	SAMN15148625	E. roggenkampii	United Kingdom	2017	Complete Genome	Environmental	8
GCA_013750175	SAMN15148601	E. roggenkampii	United Kingdom	2017	Complete Genome	Environmental	6
GCA_017347405	SAMD00282210	E. roggenkampii	Japan	2015	Complete Genome	N/A	4
GCA_905219195	SAMEA7853273	E. roggenkampii	Spain	2016	Complete Genome	Human	3
GCA_905219205	SAMEA7853274	E. roggenkampii	Spain	2016	Complete Genome	Human	4
GCA_905219245	SAMEA7853278	E. roggenkampii	Spain	2016	Complete Genome	Human	4
GCA_905331215	SAMEA8065815	E. roggenkampii	Spain	2016	Complete Genome	Human	5
GCA_905331255	SAMEA8065832	E. roggenkampii	Spain	2018	Complete Genome	Human	2
GCA_905333945	SAMEA8158444	E. roggenkampii	Spain	2018	Complete Genome	Human	9
GCA_905335585	SAMEA8158477	E. roggenkampii	Spain	2012	Complete Genome	Human	3
GCA_905337795	SAMEA8158520	E. roggenkampii	Spain	2014	Complete Genome	N/A	4
GCA_040059225	SAMN41422173	E. roggenkampii	USA	2015	Complete Genome	Human	2
GCA_000807415	SAMN03067419	E. roggenkampii	USA	2010	Complete Genome	Human	5
GCA_001729805	SAMN05581750	E. roggenkampii	Germany	N/A	Complete Genome	N/A	4
GCA_002007805	SAMN06323809	E. roggenkampii	China	2016	Complete Genome	Environmental	4
GCA_002211685	SAMN07260410	E. roggenkampii	Switzerland	2015	Complete Genome	Environmental	5
GCA_003812145	SAMN10163217	E. roggenkampii	N/A	2015	Complete Genome	Human	5
GCA_004138605	SAMN10188240	E. roggenkampii	China	2008	Complete Genome	N/A	3
GCA_004684365	SAMN11283933	E. roggenkampii	India	2018	Complete Genome	Human	5
GCA_009184765	SAMN12995719	E. roggenkampii	China	2016	Complete Genome	N/A	9
GCA_013389415	SAMN15329677	E. roggenkampii	China	2019	Complete Genome	N/A	3
GCA_013403545	SAMN15460797	E. roggenkampii	China	2017	Complete Genome	Environmental	2
GCA_013635755	SAMN15148444	E. roggenkampii	United Kingdom	2017	Complete Genome	Environmental	7
GCA_013725995	SAMN15148745	E. roggenkampii	United Kingdom	2017	Complete Genome	Environmental	5
GCA_013728935	SAMN15148725	E. roggenkampii	United Kingdom	2017	Complete Genome	Environmental	6
GCA_013733395	SAMN15148685	E. roggenkampii	United Kingdom	2017	Complete Genome	Environmental	7
GCA_013742615	SAMN15148567	E. roggenkampii	United Kingdom	2017	Complete Genome	Environmental	6
GCA_014490825	SAMN15905310	E. roggenkampii	China	2019	Complete Genome	Environmental	4
GCA_014490845	SAMN15905311	E. roggenkampii	China	2019	Complete Genome	Environmental	4
GCA_014524505	SAMN13881485	E. roggenkampii	China	2019	Complete Genome	Clinical	3
GCA_015136315	SAMD00195906	E. roggenkampii	Japan	2018	Complete Genome	N/A	7
GCA_016756655	SAMD00235761	E. roggenkampii	Japan	2019	Complete Genome	N/A	6
GCA_018596855	SAMN19316169	E. roggenkampii	China	2019	Complete Genome	Human	9
GCA_019047025	SAMN16357572	E. roggenkampii	Germany	N/A	Complete Genome	N/A	5
GCA_020881955	SAMN22871631	E. roggenkampii	China	2020	Complete Genome	Environmental	3
GCA_021347605	SAMN22799449	E. roggenkampii	China	2021	Complete Genome	Clinical	2
GCA_023023065	SAMN21379557	E. roggenkampii	China	2013	Complete Genome	Human	5
GCA_023023685	SAMN21379549	E. roggenkampii	China	2012	Complete Genome	Human	2
GCA_023195715	SAMN27117675	E. roggenkampii	Japan	2021	Complete Genome	Environmental	7
GCA_023375565	SAMN27363725	E. roggenkampii	China	2019	Complete Genome	Animal	4
GCA_023375585	SAMN27363726	E. roggenkampii	China	2019	Complete Genome	Animal	6
GCA_023375625	SAMN27363776	E. roggenkampii	China	2019	Complete Genome	Human	5
GCA_023650875	SAMN24967284	E. roggenkampii	China	2021	Complete Genome	Environmental	9
GCA_025021485	SAMN30618652	E. roggenkampii	Hong Kong	2022	Complete Genome	Environmental	4
GCA_025999915	SAMD00535933	E. roggenkampii	Japan	2020	Complete Genome	N/A	5
GCA_029536245	SAMN33770999	E. roggenkampii	Canada	2022	Complete Genome	Human	3
GCA_029542685	SAMN31523745	E. roggenkampii	Thailand	2022	Complete Genome	Environmental	3
GCA_029542705	SAMN31525273	E. roggenkampii	Thailand	2022	Complete Genome	Environmental	3
GCA_029542745	SAMN31525259	E. roggenkampii	Thailand	2022	Complete Genome	Environmental	1
GCA_029718635	SAMN15488572	E. roggenkampii	United Kingdom	2017	Complete Genome	Environmental	8
GCA_029834495	SAMN34139910	E. roggenkampii	China	2018	Complete Genome	Animal	7
GCA_030179035	SAMN30974109	E. roggenkampii	USA	2017	Complete Genome	Environmental	10
GCA_030179635	SAMN30974096	E. roggenkampii	USA	2018	Complete Genome	Environmental	5
GCA_030384865	SAMN35977203	E. roggenkampii	China	2021	Complete Genome	N/A	7
GCA_031199395	SAMN37177602	E. roggenkampii	Egypt	2019	Complete Genome	N/A	3
GCA_038627005	SAMN41094951	E. roggenkampii	USA	2024	Complete Genome	Human	7
GCA_039727605	SAMN41378131	E. roggenkampii	China	2021	Complete Genome	Human	8
GCA_040735585	SAMN38049406	E. roggenkampii	United Kingdom	2018	Complete Genome	Human	0
GCA_042246085	SAMN43046597	E. roggenkampii	Costa Rica	2021	Complete Genome	Human	5
GCA_019968825	SAMN18917000	E. roggenkampii	Japan	2020	Complete Genome	Environmental	4
GCA_002952735	SAMN08103213	E. roggenkampii	Singapore	2015	Complete Genome	Environmental	3
GCA_014169315	SAMD00194528	E. mori	Japan	2018	Complete Genome	N/A	3
GCA_014169815	SAMD00194638	E. mori	Japan	2019	Complete Genome	N/A	4
GCA_905331205	SAMEA8065814	E. mori	Spain	2016	Complete Genome	Human	4
GCA_015708675	SAMN16131364	E. mori	China	2019	Complete Genome	Environmental	5
GCA_018638795	SAMN18011300	E. mori	China	2008	Complete Genome	Human	3
GCA_019203945	SAMN15184663	E. mori	China	2018	Complete Genome	N/A	3
GCA_020494085	SAMN20982344	E. mori	South Korea	2019	Complete Genome	Environmental	5
GCA_022014715	SAMN25390741	E. mori	Hong Kong	2019	Complete Genome	Environmental	1
GCA_025244905	SAMN30697280	E. mori	Hong Kong	2021	Complete Genome	Environmental	2
GCA_030544955	SAMN33277635	E. mori	China	2022	Complete Genome	Environmental	1
GCA_032352615	SAMN37529173	E. soli	Canada	2017	Complete Genome	N/A	1
GCA_000224675	SAMN02232020	E. soli	N/A	N/A	Complete Genome	N/A	4
GCA_025152625	SAMN30377401	E. soli	Colombia	2020	Complete Genome	Environmental	2
GCA_013782625	SAMN15148763	E. soli	United Kingdom	2017	Complete Genome	Environmental	3
GCA_905330125	SAMEA8065700	E. sichuanensis	Spain	2018	Complete Genome	Human	5
GCA_002197345	SAMN07162522	E. sichuanensis	N/A	N/A	Complete Genome	Human	3
GCA_009036245	SAMN08222714	E. sichuanensis	Singapore	2015	Complete Genome	Environmental	2
GCA_042434935	SAMN43309383	E. sichuanensis	China	2019	Complete Genome	Animal	4
GCA_004355165	SAMN11031503	E. vonholyi	Canada	2013	Complete Genome	N/A	2
GCA_007035975	SAMD00166969	E. vonholyi	Japan	2018	Complete Genome	N/A	3
GCA_019968805	SAMN18917002	E. vonholyi	Japan	2020	Complete Genome	Environmental	3
GCA_004006055	SAMN10638715	E. vonholyi	Canada	N/A	Complete Genome	Human	3
GCA_028735835	SAMN29820932	E. vonholyi	India	2021	Complete Genome	Environmental	3
GCA_040834095	SAMN42392507	E. vonholyi	Switzerland	2023	Complete Genome	Environmental	1
GCA_003010695	SAMN04014973	E. ludwigii	N/A	N/A	Complete Genome	N/A	4
GCA_003071645	SAMN04015005	E. ludwigii	N/A	N/A	Complete Genome	N/A	3
GCA_000239975	SAMN02604307	E. ludwigii	N/A	N/A	Complete Genome	N/A	3
GCA_000512375	SAMN02641647	E. ludwigii	N/A	N/A	Complete Genome	N/A	9
GCA_001029645	SAMN03743787	E. ludwigii	Canada	1994	Complete Genome	N/A	3
GCA_001750725	SAMN05787341	E. ludwigii	N/A	N/A	Complete Genome	N/A	3
GCA_002025685	SAMN06130962	E. ludwigii	USA	2012	Complete Genome	Environmental	4
GCA_005518115	SAMN11415570	E. ludwigii	China	2011	Complete Genome	Environmental	1
GCA_005848825	SAMN11415807	E. ludwigii	China	2011	Complete Genome	Environmental	1
GCA_005890075	SAMN11415809	E. ludwigii	China	2015	Complete Genome	Environmental	4
GCA_006385915	SAMN12026966	E. ludwigii	China	2011	Complete Genome	Environmental	4
GCA_013375975	SAMN15300311	E. ludwigii	N/A	N/A	Complete Genome	N/A	2
GCA_019047005	SAMN16357578	E. ludwigii	Germany	N/A	Complete Genome	N/A	3
GCA_019930965	SAMN20888892	E. ludwigii	Germany	N/A	Complete Genome	N/A	2
GCA_020099215	SAMN21218854	E. ludwigii	Germany	N/A	Complete Genome	N/A	2
GCA_020783215	SAMN22567593	E. ludwigii	USA	2017	Complete Genome	N/A	4
GCA_020783235	SAMN22567595	E. ludwigii	N/A	2019	Complete Genome	N/A	3
GCA_020783255	SAMN22567594	E. ludwigii	N/A	2019	Complete Genome	N/A	4
GCA_022832735	SAMN27117998	E. ludwigii	China	2019	Complete Genome	Environmental	6
GCA_028198205	SAMN32745804	E. ludwigii	China	2021	Complete Genome	N/A	14
GCA_029718255	SAMN15488597	E. ludwigii	United Kingdom	2017	Complete Genome	Environmental	2
GCA_029718315	SAMN15488591	E. ludwigii	United Kingdom	2017	Complete Genome	Environmental	2
GCA_029718885	SAMN15488648	E. ludwigii	United Kingdom	2017	Complete Genome	Environmental	4
GCA_029720995	SAMN15488726	E. ludwigii	United Kingdom	2017	Complete Genome	Environmental	4
GCA_029721015	SAMN15488725	E. ludwigii	United Kingdom	2017	Complete Genome	Environmental	3
GCA_029834565	SAMN34152342	E. ludwigii	Czech Republic	2021	Complete Genome	N/A	8
GCA_030706805	SAMN32978021	E. ludwigii	USA	2023	Complete Genome	Human	4
GCA_031851395	SAMN37298530	E. ludwigii	France	2022	Complete Genome	Animal	5
GCA_031851435	SAMN37298528	E. ludwigii	France	2022	Complete Genome	Animal	5
GCA_031851515	SAMN37298523	E. ludwigii	France	2022	Complete Genome	Animal	3
GCA_031851585	SAMN37298533	E. ludwigii	France	2020	Complete Genome	N/A	4
GCA_031851605	SAMN37298532	E. ludwigii	France	2020	Complete Genome	N/A	4
GCA_033954935	SAMN35741682	E. ludwigii	Switzerland	2021	Complete Genome	Animal	1
GCA_035323105	SAMN37144499	E. ludwigii	Spain	2021	Complete Genome	Environmental	3
GCA_035324935	SAMN37486346	E. ludwigii	Spain	2020	Complete Genome	Environmental	4
GCA_036542125	SAMN39604747	E. ludwigii	China	2023	Complete Genome	N/A	2
GCA_041006445	SAMN19611296	E. ludwigii	China	N/A	Complete Genome	Animal	0
GCA_041110985	SAMN43047201	E. ludwigii	USA	2024	Complete Genome	Human	4
GCA_013749735	SAMN15148606	E. ludwigii	United Kingdom	2017	Complete Genome	Environmental	6
GCA_013784105	SAMN15148659	E. ludwigii	United Kingdom	2017	Complete Genome	Environmental	5
GCA_013615235	SAMN15148757	E. ludwigii	United Kingdom	2017	Complete Genome	Environmental	5
GCA_003594935	SAMN09845186	E. huaxiensis	China	2017	Complete Genome	N/A	3
GCA_009176645	SAMD00143594	E. oligotrophicus	Japan	2016	Complete Genome	N/A	1
GCA_029542725	SAMN31525164	E. quasiroggenkampii	Thailand	2022	Complete Genome	Environmental	1
GCA_035835995	SAMN39325020	E. wuhouensis	China	2022	Complete Genome	Environmental	1
List of Enterobacter genomes analyzed in this study, including accession numbers, species assignments, number of prophages, and associated metadata (isolation source, geographic origin, host information, and year)							3661	Total number of prophages
							5	Mode
							4.90094	Avergae

## Sheet: Table S2
Accession Number	NCBI assignation	New assignation (in this study)
GCA_000724505	E. cloacae	E. hormaechei
GCA_000783675	E. cloacae	E. asburiae
GCA_000784865	E. cloacae	E. kobei
GCA_000784905	E. cloacae	E. hormaechei
GCA_000801755	E. sp.	E. asburiae
GCA_001620245	E. cloacae	E. asburiae
GCA_001623605	E. sp.	E. kobei
GCA_001719105	E. sp.	E. asburiae
GCA_001888805	E. sp.	E. kobei
GCA_001922365	E. cloacae	E. hormaechei
GCA_002055735	E. cloacae	E. hormaechei
GCA_002192355	E. cloacae	E. hormaechei
GCA_002192395	E. cloacae	E. hormaechei
GCA_002197345	E. cloacae	E. sichuanensis
GCA_002201815	E. cloacae	E. hormaechei
GCA_002204775	E. cloacae	E. hormaechei
GCA_002208095	E. cloacae	E. asburiae
GCA_002787395	E. sp.	E. hormaechei
GCA_002863825	E. sp.	E. asburiae
GCA_002947755	E. cloacae	E. hormaechei
GCA_002952735	E. sp.	E. quasiroggenkampii
GCA_002954165	E. cloacae	E. hormaechei
GCA_003010695	E. cloacae	E. Ludwigii
GCA_003031445	E. cloacae	E. hormaechei
GCA_003031755	E. cloacae	E. hormaechei
GCA_003053755	E. cloacae	E. hormaechei
GCA_003071645	E. cloacae	E. Ludwigii
GCA_003204095	E. cloacae	E. hormaechei
GCA_003573505	E. cloacae	E. roggenkampii
GCA_004006055	E. sp.	E. vonholyi
GCA_004151605	E. cloacae	E. asburiae
GCA_004193715	E. sp.	E. adelaidei
GCA_004355165	E. cloacae	E. vonholyi
GCA_007035975	E. sp.	E. vonholyi
GCA_008271405	E. sp.	E. hormaechei
GCA_008364625	E. dykesii	E. asburiae
GCA_009755685	E. asburiae	E. pseudoroggenkampii
GCA_010692925	E. sp.	E. kobei
GCA_012974405	E. cloacae	E. hormaechei
GCA_013375955	E. sp.	E. hormaechei
GCA_013376835	E. pasteurii	E. hormaechei
GCA_013615235	E. sp.	E. Ludwigii
GCA_013733565	E. roggenkampii	E. hormaechei
GCA_013736395	E. cloacae	E. hormaechei
GCA_013736615	E. cloacae	E. roggenkampii
GCA_013739155	E. cloacae	E. asburiae
GCA_013747975	E. cloacae	E. hormaechei
GCA_013749735	E. sp.	E. Ludwigii
GCA_013750175	E. cloacae	E. roggenkampii
GCA_013782625	E. sp.	E. soli
GCA_013784105	E. sp.	E. Ludwigii
GCA_014169295	E. cloacae	E. kobei
GCA_014169315	E. cloacae	E. mori
GCA_014169635	E. cloacae	E. asburiae
GCA_014169815	E. cloacae	E. mori
GCA_015137855	E. cloacae	E. hormaechei
GCA_015138375	E. cloacae	E. asburiae
GCA_016864075	E. cloacae	E. hormaechei
GCA_016864095	E. cloacae	E. hormaechei
GCA_017347405	E. cloacae	E. roggenkampii
GCA_018074945	E. sp.	E. hormaechei
GCA_018075005	E. sp.	E. hormaechei
GCA_018075145	E. sp.	E. hormaechei
GCA_018075245	E. sp.	E. hormaechei
GCA_019056615	E. cloacae	E. hormaechei
GCA_019056635	E. cloacae	E. hormaechei
GCA_019056655	E. cloacae	E. hormaechei
GCA_019443845	E. sp.	E. asburiae
GCA_019856235	E. cloacae	E. kobei
GCA_019968805	E. sp.	E. vonholyi
GCA_019968825	E. sp.	E. quasiroggenkampii
GCA_019998725	E. cloacae	E. hormaechei
GCA_020149545	E. cloacae	E. asburiae
GCA_020695565	E. cloacae	E. hormaechei
GCA_020886835	E. cloacae	E. hormaechei
GCA_020971765	E. sp.	E. hormaechei
GCA_021725435	E. sp.	E. hormaechei
GCA_021869625	E. cloacae	E. hormaechei
GCA_021869645	E. cloacae	E. asburiae
GCA_021869665	E. cloacae	E. hormaechei
GCA_021869685	E. cloacae	E. kobei
GCA_023023105	E. ludwigii	E. adelaidei
GCA_024138875	E. cloacae	E. hormaechei
GCA_024734705	E. sp.	E. asburiae
GCA_025152625	E. sp.	E. soli
GCA_025502525	E. sp.	E. asburiae
GCA_025908375	E. cloacae	E. asburiae
GCA_027595725	E. cloacae	E. hormaechei
GCA_028735835	E. sp.	E. vonholyi
GCA_031432835	E. cloacae	E. hormaechei
GCA_032352615	E. cloacae	E. soli
GCA_032389435	E. sp.	E. hormaechei
GCA_036669895	E. ludwigii	E. adelaidei
GCA_036936505	E. sp.	E. hormaechei
GCA_039850505	E. sp.	E. kobei
GCA_040059225	E. cloacae	E. quasiroggenkampii
GCA_900322725	E. cloacae	E. hormaechei
GCA_903993075	E. cloacae	E. hormaechei
GCA_903993235	E. cloacae	E. hormaechei
GCA_905217835	E. cloacae	E. hormaechei
GCA_905219195	E. cloacae	E. roggenkampii
GCA_905219205	E. cloacae	E. roggenkampii
GCA_905219245	E. cloacae	E. roggenkampii
GCA_905219305	E. cloacae	E. hormaechei
GCA_905231975	E. cloacae	E. asburiae
GCA_905231985	E. cloacae	E. hormaechei
GCA_905232035	E. cloacae	E. hormaechei
GCA_905232045	E. cloacae	E. hormaechei
GCA_905232075	E. cloacae	E. hormaechei
GCA_905232125	E. cloacae	E. hormaechei
GCA_905232455	E. cloacae	E. hormaechei
GCA_905232475	E. cloacae	E. hormaechei
GCA_905232485	E. cloacae	E. hormaechei
GCA_905232495	E. cloacae	E. hormaechei
GCA_905232525	E. cloacae	E. hormaechei
GCA_905232535	E. cloacae	E. hormaechei
GCA_905232625	E. cloacae	E. hormaechei
GCA_905232645	E. cloacae	E. hormaechei
GCA_905232655	E. cloacae	E. asburiae
GCA_905232685	E. cloacae	E. asburiae
GCA_905232775	E. cloacae	E. hormaechei
GCA_905232785	E. cloacae	E. hormaechei
GCA_905232805	E. cloacae	E. kobei
GCA_905232815	E. cloacae	E. hormaechei
GCA_905232845	E. cloacae	E. hormaechei
GCA_905233035	E. cloacae	E. hormaechei
GCA_905233045	E. cloacae	E. asburiae
GCA_905233055	E. cloacae	E. hormaechei
GCA_905233065	E. cloacae	E. hormaechei
GCA_905233075	E. cloacae	E. asburiae
GCA_905322485	E. cloacae	E. hormaechei
GCA_905322515	E. cloacae	E. hormaechei
GCA_905322535	E. cloacae	E. hormaechei
GCA_905329565	E. cloacae	E. hormaechei
GCA_905329655	E. cloacae	E. hormaechei
GCA_905330125	E. cloacae	E. sichuanensis
GCA_905330285	E. cloacae	E. hormaechei
GCA_905330335	E. cloacae	E. hormaechei
GCA_905330345	E. cloacae	E. hormaechei
GCA_905330775	E. cloacae	E. hormaechei
GCA_905330795	E. cloacae	E. hormaechei
GCA_905330885	E. cloacae	E. hormaechei
GCA_905331005	E. cloacae	E. hormaechei
GCA_905331095	E. cloacae	E. hormaechei
GCA_905331205	E. cloacae	E. mori
GCA_905331215	E. cloacae	E. roggenkampii
GCA_905331255	E. cloacae	E. roggenkampii
GCA_905331365	E. cloacae	E. hormaechei
GCA_905333945	E. cloacae	E. roggenkampii
GCA_905334015	E. cloacae	E. hormaechei
GCA_905335505	E. cloacae	E. hormaechei
GCA_905335515	E. cloacae	E. hormaechei
GCA_905335585	E. cloacae	E. roggenkampii
GCA_905337795	E. cloacae	E. roggenkampii
GCA_905338035	E. cloacae	E. hormaechei

## Sheet: Table S3
X	Y	Mutual Information	U(X|Y)	U(X|Y)_min	U(X|Y)_max	U(Y|X)	U(Y|X)_min	U(Y|X)_max
Species	Country	1.94683	0.776165	0.758383	0.793946	0.383053	0.370612	0.395493
Genus	Country	1.23687	0.493147	0.474818	0.511477	0.326271	0.311553	0.340989
Species	Host	0.9134	0.758823	0.7314	0.786246	0.179721	0.166538	0.192904
Genus	Host	0.568501	0.472315	0.441296	0.503335	0.149963	0.135022	0.164905
Species	Isolation source	0.81566	0.687329	0.660125	0.714533	0.160495	0.15236	0.168629
Genus	Isolation source	0.436577	0.367894	0.339719	0.396069	0.115164	0.105168	0.125161
Host	Country	0.400326	0.159612	0.142004	0.177221	0.332594	0.298604	0.366583
Host	Isolation source	0.0941732	0.0793576	0.0587077	0.100008	0.0782404	0.0590561	0.0974248
Relationship between phage abundance and geographic location assessed by the uncertainty coefficient. Mutual information and conditional entropy values between bacteriophage genera and species are shown in relation to geographic locality (country) and host sequence type (ST). Mutual information reflects the amount of information shared between the variables. Columns “U(X|Y)” and “U(Y|X)” indicate…

## Sheet: Table S4
Phage ID	Description	Realm	Kingdom	Phylum	Class	Order	Family	Subfamily	Genus	Cluster Genus	Species	Full_taxonomy
CP012162.1||1	Prophage	Duplodnaviria	Heunggongvirae	Uroviricota	Caudoviricetes	Not Defined Yet	Peduoviridae	Not Defined Yet	Senquatrovirus	32	Senquatrovirus new_name	r__Duplodnaviria;k__Heunggongvirae;p__Uroviricota;c__Caudoviricetes;o__Not Defined Yet;f__Peduoviridae;sf__Not Defined Yet;g__Senquatrovirus;s__Senquatrovirus new_name
CP017990.1||5	Prophage	Duplodnaviria	Heunggongvirae	Uroviricota	Caudoviricetes	Not Defined Yet	Peduoviridae	Not Defined Yet	Senquatrovirus	32	Senquatrovirus new_name	r__Duplodnaviria;k__Heunggongvirae;p__Uroviricota;c__Caudoviricetes;o__Not Defined Yet;f__Peduoviridae;sf__Not Defined Yet;g__Senquatrovirus;s__Senquatrovirus new_name
CP056455.1||4	Prophage	Duplodnaviria	Heunggongvirae	Uroviricota	Caudoviricetes	Not Defined Yet	Peduoviridae	Not Defined Yet	Senquatrovirus	32	Senquatrovirus new_name	r__Duplodnaviria;k__Heunggongvirae;p__Uroviricota;c__Caudoviricetes;o__Not Defined Yet;f__Peduoviridae;sf__Not Defined Yet;g__Senquatrovirus;s__Senquatrovirus new_name
CP056711.1||4	Prophage	Duplodnaviria	Heunggongvirae	Uroviricota	Caudoviricetes	Not Defined Yet	Peduoviridae	Not Defined Yet	Senquatrovirus	32	Senquatrovirus new_name	r__Duplodnaviria;k__Heunggongvirae;p__Uroviricota;c__Caudoviricetes;o__Not Defined Yet;f__Peduoviridae;sf__Not Defined Yet;g__Senquatrovirus;s__Senquatrovirus new_name
CP056766.1||3	Prophage	Duplodnaviria	Heunggongvirae	Uroviricota	Caudoviricetes	Not Defined Yet	Peduoviridae	Not Defined Yet	Senquatrovirus	32	Senquatrovirus new_name	r__Duplodnaviria;k__Heunggongvirae;p__Uroviricota;c__Caudoviricetes;o__Not Defined Yet;f__Peduoviridae;sf__Not Defined Yet;g__Senquatrovirus;s__Senquatrovirus new_name
CP074177.1||2	Prophage	Duplodnaviria	Heunggongvirae	Uroviricota	Caudoviricetes	Not Defined Yet	Peduoviridae	Not Defined Yet	Senquatrovirus	32	Senquatrovirus new_name	r__Duplodnaviria;k__Heunggongvirae;p__Uroviricota;c__Caudoviricetes;o__Not Defined Yet;f__Peduoviridae;sf__Not Defined Yet;g__Senquatrovirus;s__Senquatrovirus new_name
CP088229.1||1	Prophage	Duplodnaviria	Heunggongvirae	Uroviricota	Caudoviricetes	Not Defined Yet	Peduoviridae	Not Defined Yet	Senquatrovirus	32	Senquatrovirus new_name	r__Duplodnaviria;k__Heunggongvirae;p__Uroviricota;c__Caudoviricetes;o__Not Defined Yet;f__Peduoviridae;sf__Not Defined Yet;g__Senquatrovirus;s__Senquatrovirus new_name
CP091081.1||5	Prophage	Duplodnaviria	Heunggongvirae	Uroviricota	Caudoviricetes	Not Defined Yet	Peduoviridae	Not Defined Yet	Senquatrovirus	32	Senquatrovirus new_name	r__Duplodnaviria;k__Heunggongvirae;p__Uroviricota;c__Caudoviricetes;o__Not Defined Yet;f__Peduoviridae;sf__Not Defined Yet;g__Senquatrovirus;s__Senquatrovirus new_name
CP116249.1||5	Prophage	Duplodnaviria	Heunggongvirae	Uroviricota	Caudoviricetes	Not Defined Yet	Peduoviridae	Not Defined Yet	Senquatrovirus	32	Senquatrovirus new_name	r__Duplodnaviria;k__Heunggongvirae;p__Uroviricota;c__Caudoviricetes;o__Not Defined Yet;f__Peduoviridae;sf__Not Defined Yet;g__Senquatrovirus;s__Senquatrovirus new_name
CP135261.1||3	Prophage	Duplodnaviria	Heunggongvirae	Uroviricota	Caudoviricetes	Not Defined Yet	Peduoviridae	Not Defined Yet	Senquatrovirus	32	Senquatrovirus new_name	r__Duplodnaviria;k__Heunggongvirae;p__Uroviricota;c__Caudoviricetes;o__Not Defined Yet;f__Peduoviridae;sf__Not Defined Yet;g__Senquatrovirus;s__Senquatrovirus new_name
CP157335.1||4	Prophage	Duplodnaviria	Heunggongvirae	Uroviricota	Caudoviricetes	Not Defined Yet	Peduoviridae	Not Defined Yet	Senquatrovirus	32	Senquatrovirus new_name	r__Duplodnaviria;k__Heunggongvirae;p__Uroviricota;c__Caudoviricetes;o__Not Defined Yet;f__Peduoviridae;sf__Not Defined Yet;g__Senquatrovirus;s__Senquatrovirus new_name
OW849203.1||2	Prophage	Duplodnaviria	Heunggongvirae	Uroviricota	Caudoviricetes	Not Defined Yet	Peduoviridae	Not Defined Yet	Senquatrovirus	32	Senquatrovirus new_name	r__Duplodnaviria;k__Heunggongvirae;p__Uroviricota;c__Caudoviricetes;o__Not Defined Yet;f__Peduoviridae;sf__Not Defined Yet;g__Senquatrovirus;s__Senquatrovirus new_name
OW849234.1||2	Prophage	Duplodnaviria	Heunggongvirae	Uroviricota	Caudoviricetes	Not Defined Yet	Peduoviridae	Not Defined Yet	Senquatrovirus	32	Senquatrovirus new_name	r__Duplodnaviria;k__Heunggongvirae;p__Uroviricota;c__Caudoviricetes;o__Not Defined Yet;f__Peduoviridae;sf__Not Defined Yet;g__Senquatrovirus;s__Senquatrovirus new_name
OW849497.1||2	Prophage	Duplodnaviria	Heunggongvirae	Uroviricota	Caudoviricetes	Not Defined Yet	Peduoviridae	Not Defined Yet	Senquatrovirus	32	Senquatrovirus new_name	r__Duplodnaviria;k__Heunggongvirae;p__Uroviricota;c__Caudoviricetes;o__Not Defined Yet;f__Peduoviridae;sf__Not Defined Yet;g__Senquatrovirus;s__Senquatrovirus new_name
LT991957.1||0	Prophage	Duplodnaviria	Heunggongvirae	Uroviricota	Caudoviricetes	Not Defined Yet	Not Defined Yet	Not Defined Yet	Uetakevirus	37	Uetakevirus new_name	r__Duplodnaviria;k__Heunggongvirae;p__Uroviricota;c__Caudoviricetes;o__Not Defined Yet;f__Not Defined Yet;sf__Not Defined Yet;g__Uetakevirus;s__Uetakevirus new_name
CP056129.1||2	Prophage	Duplodnaviria	Heunggongvirae	Uroviricota	Caudoviricetes	Not Defined Yet	Peduoviridae	Not Defined Yet	Novemvirus	86	Novemvirus new_name	r__Duplodnaviria;k__Heunggongvirae;p__Uroviricota;c__Caudoviricetes;o__Not Defined Yet;f__Peduoviridae;sf__Not Defined Yet;g__Novemvirus;s__Novemvirus new_name
CP074149.1||4	Prophage	Duplodnaviria	Heunggongvirae	Uroviricota	Caudoviricetes	Not Defined Yet	Peduoviridae	Not Defined Yet	Novemvirus	86	Novemvirus new_name	r__Duplodnaviria;k__Heunggongvirae;p__Uroviricota;c__Caudoviricetes;o__Not Defined Yet;f__Peduoviridae;sf__Not Defined Yet;g__Novemvirus;s__Novemvirus new_name
CP104976.1||3	Prophage	Duplodnaviria	Heunggongvirae	Uroviricota	Caudoviricetes	Not Defined Yet	Peduoviridae	Not Defined Yet	Novemvirus	86	Novemvirus new_name	r__Duplodnaviria;k__Heunggongvirae;p__Uroviricota;c__Caudoviricetes;o__Not Defined Yet;f__Peduoviridae;sf__Not Defined Yet;g__Novemvirus;s__Novemvirus new_name
CP131998.1||8	Prophage	Duplodnaviria	Heunggongvirae	Uroviricota	Caudoviricetes	Not Defined Yet	Peduoviridae	Not Defined Yet	Novemvirus	86	Novemvirus new_name	r__Duplodnaviria;k__Heunggongvirae;p__Uroviricota;c__Caudoviricetes;o__Not Defined Yet;f__Peduoviridae;sf__Not Defined Yet;g__Novemvirus;s__Novemvirus new_name
AP019820.1||full	Prophage	Duplodnaviria	Heunggongvirae	Uroviricota	Caudoviricetes	Not Defined Yet	Not Defined Yet	Not Defined Yet	Ravinvirus	130	Ravinvirus new_name	r__Duplodnaviria;k__Heunggongvirae;p__Uroviricota;c__Caudoviricetes;o__Not Defined Yet;f__Not Defined Yet;sf__Not Defined Yet;g__Ravinvirus;s__Ravinvirus new_name
AP025826.1||full	Prophage	Duplodnaviria	Heunggongvirae	Uroviricota	Caudoviricetes	Not Defined Yet	Not Defined Yet	Not Defined Yet	Ravinvirus	130	Ravinvirus new_name	r__Duplodnaviria;k__Heunggongvirae;p__Uroviricota;c__Caudoviricetes;o__Not Defined Yet;f__Not Defined Yet;sf__Not Defined Yet;g__Ravinvirus;s__Ravinvirus new_name
AP025844.1||full	Prophage	Duplodnaviria	Heunggongvirae	Uroviricota	Caudoviricetes	Not Defined Yet	Not Defined Yet	Not Defined Yet	Ravinvirus	130	Ravinvirus new_name	r__Duplodnaviria;k__Heunggongvirae;p__Uroviricota;c__Caudoviricetes;o__Not Defined Yet;f__Not Defined Yet;sf__Not Defined Yet;g__Ravinvirus;s__Ravinvirus new_name
OW849462.1||full	Prophage	Duplodnaviria	Heunggongvirae	Uroviricota	Caudoviricetes	Not Defined Yet	Not Defined Yet	Not Defined Yet	Ravinvirus	130	Ravinvirus new_name	r__Duplodnaviria;k__Heunggongvirae;p__Uroviricota;c__Caudoviricetes;o__Not Defined Yet;f__Not Defined Yet;sf__Not Defined Yet;g__Ravinvirus;s__Ravinvirus new_name
CP083849.1||2	Prophage	Duplodnaviria	Heunggongvirae	Uroviricota	Caudoviricetes	Not Defined Yet	Peduoviridae	Not Defined Yet	Peduovirus	142	Peduovirus new_name	r__Duplodnaviria;k__Heunggongvirae;p__Uroviricota;c__Caudoviricetes;o__Not Defined Yet;f__Peduoviridae;sf__Not Defined Yet;g__Peduovirus;s__Peduovirus new_name
CP085774.1||2	Prophage	Duplodnaviria	Heunggongvirae	Uroviricota	Caudoviricetes	Not Defined Yet	Peduoviridae	Not Defined Yet	Peduovirus	142	Peduovirus new_name	r__Duplodnaviria;k__Heunggongvirae;p__Uroviricota;c__Caudoviricetes;o__Not Defined Yet;f__Peduoviridae;sf__Not Defined Yet;g__Peduovirus;s__Peduovirus new_name
CP096994.1||2	Prophage	Duplodnaviria	Heunggongvirae	Uroviricota	Caudoviricetes	Not Defined Yet	Peduoviridae	Not Defined Yet	Peduovirus	142	Peduovirus new_name	r__Duplodnaviria;k__Heunggongvirae;p__Uroviricota;c__Caudoviricetes;o__Not Defined Yet;f__Peduoviridae;sf__Not Defined Yet;g__Peduovirus;s__Peduovirus new_name
CP103642.1||2	Prophage	Duplodnaviria	Heunggongvirae	Uroviricota	Caudoviricetes	Not Defined Yet	Peduoviridae	Not Defined Yet	Peduovirus	142	Peduovirus new_name	r__Duplodnaviria;k__Heunggongvirae;p__Uroviricota;c__Caudoviricetes;o__Not Defined Yet;f__Peduoviridae;sf__Not Defined Yet;g__Peduovirus;s__Peduovirus new_name
CP163118.1||1	Prophage	Duplodnaviria	Heunggongvirae	Uroviricota	Caudoviricetes	Not Defined Yet	Peduoviridae	Not Defined Yet	Peduovirus	142	Peduovirus new_name	r__Duplodnaviria;k__Heunggongvirae;p__Uroviricota;c__Caudoviricetes;o__Not Defined Yet;f__Peduoviridae;sf__Not Defined Yet;g__Peduovirus;s__Peduovirus new_name
AP022509.1||4	Prophage	Duplodnaviria	Heunggongvirae	Uroviricota	Caudoviricetes	Not Defined Yet	Peduoviridae	Not Defined Yet	Novemvirus	230	Novemvirus new_name	r__Duplodnaviria;k__Heunggongvirae;p__Uroviricota;c__Caudoviricetes;o__Not Defined Yet;f__Peduoviridae;sf__Not Defined Yet;g__Novemvirus;s__Novemvirus new_name
AP022452.1||3	Prophage	Duplodnaviria	Heunggongvirae	Uroviricota	Caudoviricetes	Not Defined Yet	Peduoviridae	Not Defined Yet	Novemvirus	328	Novemvirus new_name	r__Duplodnaviria;k__Heunggongvirae;p__Uroviricota;c__Caudoviricetes;o__Not Defined Yet;f__Peduoviridae;sf__Not Defined Yet;g__Novemvirus;s__Novemvirus new_name
CP103751.1||4	Prophage	Duplodnaviria	Heunggongvirae	Uroviricota	Caudoviricetes	Not Defined Yet	Peduoviridae	Not Defined Yet	Novemvirus	328	Novemvirus new_name	r__Duplodnaviria;k__Heunggongvirae;p__Uroviricota;c__Caudoviricetes;o__Not Defined Yet;f__Peduoviridae;sf__Not Defined Yet;g__Novemvirus;s__Novemvirus new_name
CP166976.1||full	Prophage	Duplodnaviria	Heunggongvirae	Uroviricota	Caudoviricetes	Not Defined Yet	Not Defined Yet	Not Defined Yet	Ravinvirus	614	Ravinvirus new_name	r__Duplodnaviria;k__Heunggongvirae;p__Uroviricota;c__Caudoviricetes;o__Not Defined Yet;f__Not Defined Yet;sf__Not Defined Yet;g__Ravinvirus;s__Ravinvirus new_name
CP139333.1||full	Prophage	Duplodnaviria	Heunggongvirae	Uroviricota	Caudoviricetes	Not Defined Yet	Casjensviridae	Not Defined Yet	Gwanakrovirus	734	Gwanakrovirus new_name	r__Duplodnaviria;k__Heunggongvirae;p__Uroviricota;c__Caudoviricetes;o__Not Defined Yet;f__Casjensviridae;sf__Not Defined Yet;g__Gwanakrovirus;s__Gwanakrovirus new_name
CP138441.1||full	Prophage	Duplodnaviria	Heunggongvirae	Uroviricota	Caudoviricetes	Not Defined Yet	Not Defined Yet	Not Defined Yet	Ravinvirus	1207	Ravinvirus new_name	r__Duplodnaviria;k__Heunggongvirae;p__Uroviricota;c__Caudoviricetes;o__Not Defined Yet;f__Not Defined Yet;sf__Not Defined Yet;g__Ravinvirus;s__Ravinvirus new_name
OW968328.1||2	Prophage	Duplodnaviria	Heunggongvirae	Uroviricota	Caudoviricetes	Not Defined Yet	Peduoviridae	Not Defined Yet	Xuanwuvirus	1268	Xuanwuvirus new_name	r__Duplodnaviria;k__Heunggongvirae;p__Uroviricota;c__Caudoviricetes;o__Not Defined Yet;f__Peduoviridae;sf__Not Defined Yet;g__Xuanwuvirus;s__Xuanwuvirus new_name
CP071861.1||1	Prophage	Duplodnaviria	Heunggongvirae	Uroviricota	Caudoviricetes	Not Defined Yet	Peduoviridae	Not Defined Yet	Quadragintavirus	1288	Quadragintavirus new_name	r__Duplodnaviria;k__Heunggongvirae;p__Uroviricota;c__Caudoviricetes;o__Not Defined Yet;f__Peduoviridae;sf__Not Defined Yet;g__Quadragintavirus;s__Quadragintavirus new_name
KJ101592.1	Isolated phage	Duplodnaviria	Heunggongvirae	Uroviricota	Caudoviricetes	Pantevenvirales	Straboviridae	Tevenvirinae	Karamvirus	25	Karamvirus pg7	r__Duplodnaviria;k__Heunggongvirae;p__Uroviricota;c__Caudoviricetes;o__Pantevenvirales;f__Straboviridae;sf__Tevenvirinae;g__Karamvirus;s__Karamvirus pg7
MG999954.1	Isolated phage	Duplodnaviria	Heunggongvirae	Uroviricota	Caudoviricetes	Pantevenvirales	Straboviridae	Tevenvirinae	Karamvirus	25	Karamvirus mypsh1140	r__Duplodnaviria;k__Heunggongvirae;p__Uroviricota;c__Caudoviricetes;o__Pantevenvirales;f__Straboviridae;sf__Tevenvirinae;g__Karamvirus;s__Karamvirus mypsh1140
NC_023561.1	Isolated phage	Duplodnaviria	Heunggongvirae	Uroviricota	Caudoviricetes	Pantevenvirales	Straboviridae	Tevenvirinae	Karamvirus	25	Karamvirus pg7	r__Duplodnaviria;k__Heunggongvirae;p__Uroviricota;c__Caudoviricetes;o__Pantevenvirales;f__Straboviridae;sf__Tevenvirinae;g__Karamvirus;s__Karamvirus pg7
NC_055739.1	Isolated phage	Duplodnaviria	Heunggongvirae	Uroviricota	Caudoviricetes	Pantevenvirales	Straboviridae	Tevenvirinae	Karamvirus	25	Karamvirus mypsh1140	r__Duplodnaviria;k__Heunggongvirae;p__Uroviricota;c__Caudoviricetes;o__Pantevenvirales;f__Straboviridae;sf__Tevenvirinae;g__Karamvirus;s__Karamvirus mypsh1140
OL828290.1	Isolated phage	Duplodnaviria	Heunggongvirae	Uroviricota	Caudoviricetes	Pantevenvirales	Straboviridae	Tevenvirinae	Karamvirus	25	Karamvirus petcm34	r__Duplodnaviria;k__Heunggongvirae;p__Uroviricota;c__Caudoviricetes;o__Pantevenvirales;f__Straboviridae;sf__Tevenvirinae;g__Karamvirus;s__Karamvirus petcm34
OL828291.1	Isolated phage	Duplodnaviria	Heunggongvirae	Uroviricota	Caudoviricetes	Pantevenvirales	Straboviridae	Tevenvirinae	Karamvirus	25	Karamvirus new_name	r__Duplodnaviria;k__Heunggongvirae;p__Uroviricota;c__Caudoviricetes;o__Pantevenvirales;f__Straboviridae;sf__Tevenvirinae;g__Karamvirus;s__Karamvirus new_name
OL849997.1	Isolated phage	Duplodnaviria	Heunggongvirae	Uroviricota	Caudoviricetes	Pantevenvirales	Straboviridae	Tevenvirinae	Karamvirus	25	Karamvirus new_name	r__Duplodnaviria;k__Heunggongvirae;p__Uroviricota;c__Caudoviricetes;o__Pantevenvirales;f__Straboviridae;sf__Tevenvirinae;g__Karamvirus;s__Karamvirus new_name
ON212265.1	Isolated phage	Duplodnaviria	Heunggongvirae	Uroviricota	Caudoviricetes	Pantevenvirales	Straboviridae	Tevenvirinae	Karamvirus	25	Karamvirus new_name	r__Duplodnaviria;k__Heunggongvirae;p__Uroviricota;c__Caudoviricetes;o__Pantevenvirales;f__Straboviridae;sf__Tevenvirinae;g__Karamvirus;s__Karamvirus new_name
ON212267.1	Isolated phage	Duplodnaviria	Heunggongvirae	Uroviricota	Caudoviricetes	Pantevenvirales	Straboviridae	Tevenvirinae	Karamvirus	25	Karamvirus new_name	r__Duplodnaviria;k__Heunggongvirae;p__Uroviricota;c__Caudoviricetes;o__Pantevenvirales;f__Straboviridae;sf__Tevenvirinae;g__Karamvirus;s__Karamvirus new_name
ON454249.1	Isolated phage	Duplodnaviria	Heunggongvirae	Uroviricota	Caudoviricetes	Pantevenvirales	Straboviridae	Tevenvirinae	Karamvirus	25	Karamvirus new_name	r__Duplodnaviria;k__Heunggongvirae;p__Uroviricota;c__Caudoviricetes;o__Pantevenvirales;f__Straboviridae;sf__Tevenvirinae;g__Karamvirus;s__Karamvirus new_name
ON585039.1	Isolated phage	Duplodnaviria	Heunggongvirae	Uroviricota	Caudoviricetes	Pantevenvirales	Straboviridae	Tevenvirinae	Karamvirus	25	Karamvirus new_name	r__Duplodnaviria;k__Heunggongvirae;p__Uroviricota;c__Caudoviricetes;o__Pantevenvirales;f__Straboviridae;sf__Tevenvirinae;g__Karamvirus;s__Karamvirus new_name
OQ721912.1	Isolated phage	Duplodnaviria	Heunggongvirae	Uroviricota	Caudoviricetes	Pantevenvirales	Straboviridae	Tevenvirinae	Karamvirus	25	Karamvirus new_name	r__Duplodnaviria;k__Heunggongvirae;p__Uroviricota;c__Caudoviricetes;o__Pantevenvirales;f__Straboviridae;sf__Tevenvirinae;g__Karamvirus;s__Karamvirus new_name
OQ721913.1	Isolated phage	Duplodnaviria	Heunggongvirae	Uroviricota	Caudoviricetes	Pantevenvirales	Straboviridae	Tevenvirinae	Karamvirus	25	Karamvirus new_name	r__Duplodnaviria;k__Heunggongvirae;p__Uroviricota;c__Caudoviricetes;o__Pantevenvirales;f__Straboviridae;sf__Tevenvirinae;g__Karamvirus;s__Karamvirus new_name
OR567511.1	Isolated phage	Duplodnaviria	Heunggongvirae	Uroviricota	Caudoviricetes	Pantevenvirales	Straboviridae	Tevenvirinae	Karamvirus	25	Karamvirus new_name	r__Duplodnaviria;k__Heunggongvirae;p__Uroviricota;c__Caudoviricetes;o__Pantevenvirales;f__Straboviridae;sf__Tevenvirinae;g__Karamvirus;s__Karamvirus new_name
OR753410.1	Isolated phage	Duplodnaviria	Heunggongvirae	Uroviricota	Caudoviricetes	Pantevenvirales	Straboviridae	Tevenvirinae	Karamvirus	25	Karamvirus new_name	r__Duplodnaviria;k__Heunggongvirae;p__Uroviricota;c__Caudoviricetes;o__Pantevenvirales;f__Straboviridae;sf__Tevenvirinae;g__Karamvirus;s__Karamvirus new_name
PQ096439.1	Isolated phage	Duplodnaviria	Heunggongvirae	Uroviricota	Caudoviricetes	Pantevenvirales	Straboviridae	Tevenvirinae	Karamvirus	25	Karamvirus new_name	r__Duplodnaviria;k__Heunggongvirae;p__Uroviricota;c__Caudoviricetes;o__Pantevenvirales;f__Straboviridae;sf__Tevenvirinae;g__Karamvirus;s__Karamvirus new_name
PQ096440.1	Isolated phage	Duplodnaviria	Heunggongvirae	Uroviricota	Caudoviricetes	Pantevenvirales	Straboviridae	Tevenvirinae	Karamvirus	25	Karamvirus new_name	r__Duplodnaviria;k__Heunggongvirae;p__Uroviricota;c__Caudoviricetes;o__Pantevenvirales;f__Straboviridae;sf__Tevenvirinae;g__Karamvirus;s__Karamvirus new_name
PQ096442.1	Isolated phage	Duplodnaviria	Heunggongvirae	Uroviricota	Caudoviricetes	Pantevenvirales	Straboviridae	Tevenvirinae	Karamvirus	25	Karamvirus new_name	r__Duplodnaviria;k__Heunggongvirae;p__Uroviricota;c__Caudoviricetes;o__Pantevenvirales;f__Straboviridae;sf__Tevenvirinae;g__Karamvirus;s__Karamvirus new_name
PQ140450.1	Isolated phage	Duplodnaviria	Heunggongvirae	Uroviricota	Caudoviricetes	Pantevenvirales	Straboviridae	Tevenvirinae	Karamvirus	25	Karamvirus new_name	r__Duplodnaviria;k__Heunggongvirae;p__Uroviricota;c__Caudoviricetes;o__Pantevenvirales;f__Straboviridae;sf__Tevenvirinae;g__Karamvirus;s__Karamvirus new_name
LC589952.1	Isolated phage	Duplodnaviria	Heunggongvirae	Uroviricota	Caudoviricetes	Pantevenvirales	Straboviridae	Not Defined Yet	Pseudotevenvirus	30	Pseudotevenvirus margaery	r__Duplodnaviria;k__Heunggongvirae;p__Uroviricota;c__Caudoviricetes;o__Pantevenvirales;f__Straboviridae;sf__Not Defined Yet;g__Pseudotevenvirus;s__Pseudotevenvirus margaery
MN508621.2	Isolated phage	Duplodnaviria	Heunggongvirae	Uroviricota	Caudoviricetes	Pantevenvirales	Straboviridae	Not Defined Yet	Pseudotevenvirus	30	Pseudotevenvirus new_name	r__Duplodnaviria;k__Heunggongvirae;p__Uroviricota;c__Caudoviricetes;o__Pantevenvirales;f__Straboviridae;sf__Not Defined Yet;g__Pseudotevenvirus;s__Pseudotevenvirus new_name
MN508622.2	Isolated phage	Duplodnaviria	Heunggongvirae	Uroviricota	Caudoviricetes	Pantevenvirales	Straboviridae	Not Defined Yet	Pseudotevenvirus	30	Pseudotevenvirus new_name	r__Duplodnaviria;k__Heunggongvirae;p__Uroviricota;c__Caudoviricetes;o__Pantevenvirales;f__Straboviridae;sf__Not Defined Yet;g__Pseudotevenvirus;s__Pseudotevenvirus new_name
MN508623.2	Isolated phage	Duplodnaviria	Heunggongvirae	Uroviricota	Caudoviricetes	Pantevenvirales	Straboviridae	Not Defined Yet	Pseudotevenvirus	30	Pseudotevenvirus new_name	r__Duplodnaviria;k__Heunggongvirae;p__Uroviricota;c__Caudoviricetes;o__Pantevenvirales;f__Straboviridae;sf__Not Defined Yet;g__Pseudotevenvirus;s__Pseudotevenvirus new_name
MN508624.2	Isolated phage	Duplodnaviria	Heunggongvirae	Uroviricota	Caudoviricetes	Pantevenvirales	Straboviridae	Not Defined Yet	Pseudotevenvirus	30	Pseudotevenvirus new_name	r__Duplodnaviria;k__Heunggongvirae;p__Uroviricota;c__Caudoviricetes;o__Pantevenvirales;f__Straboviridae;sf__Not Defined Yet;g__Pseudotevenvirus;s__Pseudotevenvirus new_name
MT341500.1	Isolated phage	Duplodnaviria	Heunggongvirae	Uroviricota	Caudoviricetes	Pantevenvirales	Straboviridae	Not Defined Yet	Pseudotevenvirus	30	Pseudotevenvirus new_name	r__Duplodnaviria;k__Heunggongvirae;p__Uroviricota;c__Caudoviricetes;o__Pantevenvirales;f__Straboviridae;sf__Not Defined Yet;g__Pseudotevenvirus;s__Pseudotevenvirus new_name
MW629017.1	Isolated phage	Duplodnaviria	Heunggongvirae	Uroviricota	Caudoviricetes	Pantevenvirales	Straboviridae	Not Defined Yet	Pseudotevenvirus	30	Pseudotevenvirus new_name	r__Duplodnaviria;k__Heunggongvirae;p__Uroviricota;c__Caudoviricetes;o__Pantevenvirales;f__Straboviridae;sf__Not Defined Yet;g__Pseudotevenvirus;s__Pseudotevenvirus new_name
OL355125.1	Isolated phage	Duplodnaviria	Heunggongvirae	Uroviricota	Caudoviricetes	Pantevenvirales	Straboviridae	Not Defined Yet	Pseudotevenvirus	30	Pseudotevenvirus new_name	r__Duplodnaviria;k__Heunggongvirae;p__Uroviricota;c__Caudoviricetes;o__Pantevenvirales;f__Straboviridae;sf__Not Defined Yet;g__Pseudotevenvirus;s__Pseudotevenvirus new_name
OL355127.1	Isolated phage	Duplodnaviria	Heunggongvirae	Uroviricota	Caudoviricetes	Pantevenvirales	Straboviridae	Not Defined Yet	Pseudotevenvirus	30	Pseudotevenvirus new_name	r__Duplodnaviria;k__Heunggongvirae;p__Uroviricota;c__Caudoviricetes;o__Pantevenvirales;f__Straboviridae;sf__Not Defined Yet;g__Pseudotevenvirus;s__Pseudotevenvirus new_name
OL355128.1	Isolated phage	Duplodnaviria	Heunggongvirae	Uroviricota	Caudoviricetes	Pantevenvirales	Straboviridae	Not Defined Yet	Pseudotevenvirus	30	Pseudotevenvirus new_name	r__Duplodnaviria;k__Heunggongvirae;p__Uroviricota;c__Caudoviricetes;o__Pantevenvirales;f__Straboviridae;sf__Not Defined Yet;g__Pseudotevenvirus;s__Pseudotevenvirus new_name
OL355129.1	Isolated phage	Duplodnaviria	Heunggongvirae	Uroviricota	Caudoviricetes	Pantevenvirales	Straboviridae	Not Defined Yet	Pseudotevenvirus	30	Pseudotevenvirus new_name	r__Duplodnaviria;k__Heunggongvirae;p__Uroviricota;c__Caudoviricetes;o__Pantevenvirales;f__Straboviridae;sf__Not Defined Yet;g__Pseudotevenvirus;s__Pseudotevenvirus new_name
OL355131.1	Isolated phage	Duplodnaviria	Heunggongvirae	Uroviricota	Caudoviricetes	Pantevenvirales	Straboviridae	Not Defined Yet	Pseudotevenvirus	30	Pseudotevenvirus new_name	r__Duplodnaviria;k__Heunggongvirae;p__Uroviricota;c__Caudoviricetes;o__Pantevenvirales;f__Straboviridae;sf__Not Defined Yet;g__Pseudotevenvirus;s__Pseudotevenvirus new_name
OL551674.1	Isolated phage	Duplodnaviria	Heunggongvirae	Uroviricota	Caudoviricetes	Pantevenvirales	Straboviridae	Not Defined Yet	Pseudotevenvirus	30	Pseudotevenvirus new_name	r__Duplodnaviria;k__Heunggongvirae;p__Uroviricota;c__Caudoviricetes;o__Pantevenvirales;f__Straboviridae;sf__Not Defined Yet;g__Pseudotevenvirus;s__Pseudotevenvirus new_name
OQ571799.1	Isolated phage	Duplodnaviria	Heunggongvirae	Uroviricota	Caudoviricetes	Pantevenvirales	Straboviridae	Not Defined Yet	Pseudotevenvirus	30	Pseudotevenvirus new_name	r__Duplodnaviria;k__Heunggongvirae;p__Uroviricota;c__Caudoviricetes;o__Pantevenvirales;f__Straboviridae;sf__Not Defined Yet;g__Pseudotevenvirus;s__Pseudotevenvirus new_name
PP337149.1	Isolated phage	Duplodnaviria	Heunggongvirae	Uroviricota	Caudoviricetes	Pantevenvirales	Straboviridae	Not Defined Yet	Pseudotevenvirus	30	Pseudotevenvirus new_name	r__Duplodnaviria;k__Heunggongvirae;p__Uroviricota;c__Caudoviricetes;o__Pantevenvirales;f__Straboviridae;sf__Not Defined Yet;g__Pseudotevenvirus;s__Pseudotevenvirus new_name
PQ096438.1	Isolated phage	Duplodnaviria	Heunggongvirae	Uroviricota	Caudoviricetes	Pantevenvirales	Straboviridae	Not Defined Yet	Pseudotevenvirus	30	Pseudotevenvirus new_name	r__Duplodnaviria;k__Heunggongvirae;p__Uroviricota;c__Caudoviricetes;o__Pantevenvirales;f__Straboviridae;sf__Not Defined Yet;g__Pseudotevenvirus;s__Pseudotevenvirus new_name
PQ096441.1	Isolated phage	Duplodnaviria	Heunggongvirae	Uroviricota	Caudoviricetes	Pantevenvirales	Straboviridae	Not Defined Yet	Pseudotevenvirus	30	Pseudotevenvirus new_name	r__Duplodnaviria;k__Heunggongvirae;p__Uroviricota;c__Caudoviricetes;o__Pantevenvirales;f__Straboviridae;sf__Not Defined Yet;g__Pseudotevenvirus;s__Pseudotevenvirus new_name
MN087708.1	Isolated phage	Duplodnaviria	Heunggongvirae	Uroviricota	Caudoviricetes	Pantevenvirales	Straboviridae	Tevenvirinae	Kanagawavirus	59	Kanagawavirus eclm	r__Duplodnaviria;k__Heunggongvirae;p__Uroviricota;c__Caudoviricetes;o__Pantevenvirales;f__Straboviridae;sf__Tevenvirinae;g__Kanagawavirus;s__Kanagawavirus eclm
MN882610.1	Isolated phage	Duplodnaviria	Heunggongvirae	Uroviricota	Caudoviricetes	Pantevenvirales	Straboviridae	Tevenvirinae	Kanagawavirus	59	Kanagawavirus cipnine	r__Duplodnaviria;k__Heunggongvirae;p__Uroviricota;c__Caudoviricetes;o__Pantevenvirales;f__Straboviridae;sf__Tevenvirinae;g__Kanagawavirus;s__Kanagawavirus cipnine
NC_048849.1	Isolated phage	Duplodnaviria	Heunggongvirae	Uroviricota	Caudoviricetes	Pantevenvirales	Straboviridae	Tevenvirinae	Kanagawavirus	59	Kanagawavirus cipnine	r__Duplodnaviria;k__Heunggongvirae;p__Uroviricota;c__Caudoviricetes;o__Pantevenvirales;f__Straboviridae;sf__Tevenvirinae;g__Kanagawavirus;s__Kanagawavirus cipnine
NC_070777.1	Isolated phage	Duplodnaviria	Heunggongvirae	Uroviricota	Caudoviricetes	Pantevenvirales	Straboviridae	Tevenvirinae	Kanagawavirus	59	Kanagawavirus eclm	r__Duplodnaviria;k__Heunggongvirae;p__Uroviricota;c__Caudoviricetes;o__Pantevenvirales;f__Straboviridae;sf__Tevenvirinae;g__Kanagawavirus;s__Kanagawavirus eclm
NC_070778.1	Isolated phage	Duplodnaviria	Heunggongvirae	Uroviricota	Caudoviricetes	Pantevenvirales	Straboviridae	Tevenvirinae	Kanagawavirus	59	Kanagawavirus mime	r__Duplodnaviria;k__Heunggongvirae;p__Uroviricota;c__Caudoviricetes;o__Pantevenvirales;f__Straboviridae;sf__Tevenvirinae;g__Kanagawavirus;s__Kanagawavirus mime
OL355124.1	Isolated phage	Duplodnaviria	Heunggongvirae	Uroviricota	Caudoviricetes	Pantevenvirales	Straboviridae	Tevenvirinae	Kanagawavirus	59	Kanagawavirus new_name	r__Duplodnaviria;k__Heunggongvirae;p__Uroviricota;c__Caudoviricetes;o__Pantevenvirales;f__Straboviridae;sf__Tevenvirinae;g__Kanagawavirus;s__Kanagawavirus new_name
OL989991.1	Isolated phage	Duplodnaviria	Heunggongvirae	Uroviricota	Caudoviricetes	Pantevenvirales	Straboviridae	Tevenvirinae	Kanagawavirus	59	Kanagawavirus mime	r__Duplodnaviria;k__Heunggongvirae;p__Uroviricota;c__Caudoviricetes;o__Pantevenvirales;f__Straboviridae;sf__Tevenvirinae;g__Kanagawavirus;s__Kanagawavirus mime
ON630910.1	Isolated phage	Duplodnaviria	Heunggongvirae	Uroviricota	Caudoviricetes	Pantevenvirales	Straboviridae	Tevenvirinae	Kanagawavirus	59	Kanagawavirus new_name	r__Duplodnaviria;k__Heunggongvirae;p__Uroviricota;c__Caudoviricetes;o__Pantevenvirales;f__Straboviridae;sf__Tevenvirinae;g__Kanagawavirus;s__Kanagawavirus new_name
PP236086.1	Isolated phage	Duplodnaviria	Heunggongvirae	Uroviricota	Caudoviricetes	Pantevenvirales	Straboviridae	Tevenvirinae	Kanagawavirus	59	Kanagawavirus new_name	r__Duplodnaviria;k__Heunggongvirae;p__Uroviricota;c__Caudoviricetes;o__Pantevenvirales;f__Straboviridae;sf__Tevenvirinae;g__Kanagawavirus;s__Kanagawavirus new_name
MG589387.1	Isolated phage	Duplodnaviria	Heunggongvirae	Uroviricota	Caudoviricetes	Not Defined Yet	Peduoviridae	Not Defined Yet	Novemvirus	86	Novemvirus T5282H	r__Duplodnaviria;k__Heunggongvirae;p__Uroviricota;c__Caudoviricetes;o__Not Defined Yet;f__Peduoviridae;sf__Not Defined Yet;g__Novemvirus;s__Novemvirus T5282H
NC_049429.1	Isolated phage	Duplodnaviria	Heunggongvirae	Uroviricota	Caudoviricetes	Not Defined Yet	Peduoviridae	Not Defined Yet	Novemvirus	86	Novemvirus T5282H	r__Duplodnaviria;k__Heunggongvirae;p__Uroviricota;c__Caudoviricetes;o__Not Defined Yet;f__Peduoviridae;sf__Not Defined Yet;g__Novemvirus;s__Novemvirus T5282H
OP272490.1	Isolated phage	Duplodnaviria	Heunggongvirae	Uroviricota	Caudoviricetes	Autographivirales	Autotranscriptaviridae	Studiervirinae	Kayfunavirus	105	Kayfunavirus new_name	r__Duplodnaviria;k__Heunggongvirae;p__Uroviricota;c__Caudoviricetes;o__Autographivirales;f__Autotranscriptaviridae;sf__Studiervirinae;g__Kayfunavirus;s__Kayfunavirus new_name
OP272491.1	Isolated phage	Duplodnaviria	Heunggongvirae	Uroviricota	Caudoviricetes	Autographivirales	Autotranscriptaviridae	Studiervirinae	Kayfunavirus	105	Kayfunavirus new_name	r__Duplodnaviria;k__Heunggongvirae;p__Uroviricota;c__Caudoviricetes;o__Autographivirales;f__Autotranscriptaviridae;sf__Studiervirinae;g__Kayfunavirus;s__Kayfunavirus new_name
OP272492.1	Isolated phage	Duplodnaviria	Heunggongvirae	Uroviricota	Caudoviricetes	Autographivirales	Autotranscriptaviridae	Studiervirinae	Kayfunavirus	105	Kayfunavirus new_name	r__Duplodnaviria;k__Heunggongvirae;p__Uroviricota;c__Caudoviricetes;o__Autographivirales;f__Autotranscriptaviridae;sf__Studiervirinae;g__Kayfunavirus;s__Kayfunavirus new_name
OP272493.1	Isolated phage	Duplodnaviria	Heunggongvirae	Uroviricota	Caudoviricetes	Autographivirales	Autotranscriptaviridae	Studiervirinae	Kayfunavirus	105	Kayfunavirus new_name	r__Duplodnaviria;k__Heunggongvirae;p__Uroviricota;c__Caudoviricetes;o__Autographivirales;f__Autotranscriptaviridae;sf__Studiervirinae;g__Kayfunavirus;s__Kayfunavirus new_name
PQ039553.1	Isolated phage	Duplodnaviria	Heunggongvirae	Uroviricota	Caudoviricetes	Autographivirales	Autotranscriptaviridae	Studiervirinae	Kayfunavirus	105	Kayfunavirus SH4	r__Duplodnaviria;k__Heunggongvirae;p__Uroviricota;c__Caudoviricetes;o__Autographivirales;f__Autotranscriptaviridae;sf__Studiervirinae;g__Kayfunavirus;s__Kayfunavirus SH4
PQ039555.1	Isolated phage	Duplodnaviria	Heunggongvirae	Uroviricota	Caudoviricetes	Autographivirales	Autotranscriptaviridae	Studiervirinae	Kayfunavirus	105	Kayfunavirus new_name	r__Duplodnaviria;k__Heunggongvirae;p__Uroviricota;c__Caudoviricetes;o__Autographivirales;f__Autotranscriptaviridae;sf__Studiervirinae;g__Kayfunavirus;s__Kayfunavirus new_name
MW748991.1	Isolated phage	Duplodnaviria	Heunggongvirae	Uroviricota	Caudoviricetes	Autographivirales	Autotranscriptaviridae	Studiervirinae	Kayfunavirus	132	Kayfunavirus new_name	r__Duplodnaviria;k__Heunggongvirae;p__Uroviricota;c__Caudoviricetes;o__Autographivirales;f__Autotranscriptaviridae;sf__Studiervirinae;g__Kayfunavirus;s__Kayfunavirus new_name
MZ223858.1	Isolated phage	Duplodnaviria	Heunggongvirae	Uroviricota	Caudoviricetes	Autographivirales	Autotranscriptaviridae	Studiervirinae	Kayfunavirus	132	Kayfunavirus new_name	r__Duplodnaviria;k__Heunggongvirae;p__Uroviricota;c__Caudoviricetes;o__Autographivirales;f__Autotranscriptaviridae;sf__Studiervirinae;g__Kayfunavirus;s__Kayfunavirus new_name
OL355126.1	Isolated phage	Duplodnaviria	Heunggongvirae	Uroviricota	Caudoviricetes	Autographivirales	Autotranscriptaviridae	Studiervirinae	Kayfunavirus	132	Kayfunavirus new_name	r__Duplodnaviria;k__Heunggongvirae;p__Uroviricota;c__Caudoviricetes;o__Autographivirales;f__Autotranscriptaviridae;sf__Studiervirinae;g__Kayfunavirus;s__Kayfunavirus new_name
OL355130.1	Isolated phage	Duplodnaviria	Heunggongvirae	Uroviricota	Caudoviricetes	Autographivirales	Autotranscriptaviridae	Studiervirinae	Kayfunavirus	132	Kayfunavirus new_name	r__Duplodnaviria;k__Heunggongvirae;p__Uroviricota;c__Caudoviricetes;o__Autographivirales;f__Autotranscriptaviridae;sf__Studiervirinae;g__Kayfunavirus;s__Kayfunavirus new_name
OM457002.1	Isolated phage	Duplodnaviria	Heunggongvirae	Uroviricota	Caudoviricetes	Autographivirales	Autotranscriptaviridae	Studiervirinae	Kayfunavirus	132	Kayfunavirus new_name	r__Duplodnaviria;k__Heunggongvirae;p__Uroviricota;c__Caudoviricetes;o__Autographivirales;f__Autotranscriptaviridae;sf__Studiervirinae;g__Kayfunavirus;s__Kayfunavirus new_name
KP791806.1	Isolated phage	Duplodnaviria	Heunggongvirae	Uroviricota	Caudoviricetes	Autographivirales	Autotranscriptaviridae	Studiervirinae	Teetrevirus	160	Teetrevirus E3	r__Duplodnaviria;k__Heunggongvirae;p__Uroviricota;c__Caudoviricetes;o__Autographivirales;f__Autotranscriptaviridae;sf__Studiervirinae;g__Teetrevirus;s__Teetrevirus E3
KX452696.1	Isolated phage	Duplodnaviria	Heunggongvirae	Uroviricota	Caudoviricetes	Autographivirales	Autotranscriptaviridae	Studiervirinae	Teetrevirus	160	Teetrevirus new_name	r__Duplodnaviria;k__Heunggongvirae;p__Uroviricota;c__Caudoviricetes;o__Autographivirales;f__Autotranscriptaviridae;sf__Studiervirinae;g__Teetrevirus;s__Teetrevirus new_name
NC_028795.1	Isolated phage	Duplodnaviria	Heunggongvirae	Uroviricota	Caudoviricetes	Autographivirales	Autotranscriptaviridae	Studiervirinae	Teetrevirus	160	Teetrevirus E3	r__Duplodnaviria;k__Heunggongvirae;p__Uroviricota;c__Caudoviricetes;o__Autographivirales;f__Autotranscriptaviridae;sf__Studiervirinae;g__Teetrevirus;s__Teetrevirus E3
NC_047856.1	Isolated phage	Duplodnaviria	Heunggongvirae	Uroviricota	Caudoviricetes	Autographivirales	Autotranscriptaviridae	Studiervirinae	Teetrevirus	160	Teetrevirus new_name	r__Duplodnaviria;k__Heunggongvirae;p__Uroviricota;c__Caudoviricetes;o__Autographivirales;f__Autotranscriptaviridae;sf__Studiervirinae;g__Teetrevirus;s__Teetrevirus new_name
KP791805.1	Isolated phage	Duplodnaviria	Heunggongvirae	Uroviricota	Caudoviricetes	Autographivirales	Autotranscriptaviridae	Studiervirinae	Teetrevirus	172	Teetrevirus E2	r__Duplodnaviria;k__Heunggongvirae;p__Uroviricota;c__Caudoviricetes;o__Autographivirales;f__Autotranscriptaviridae;sf__Studiervirinae;g__Teetrevirus;s__Teetrevirus E2
KP791807.1	Isolated phage	Duplodnaviria	Heunggongvirae	Uroviricota	Caudoviricetes	Autographivirales	Autotranscriptaviridae	Studiervirinae	Teetrevirus	172	Teetrevirus E2	r__Duplodnaviria;k__Heunggongvirae;p__Uroviricota;c__Caudoviricetes;o__Autographivirales;f__Autotranscriptaviridae;sf__Studiervirinae;g__Teetrevirus;s__Teetrevirus E2
NC_029102.1	Isolated phage	Duplodnaviria	Heunggongvirae	Uroviricota	Caudoviricetes	Autographivirales	Autotranscriptaviridae	Studiervirinae	Teetrevirus	172	Teetrevirus E2	r__Duplodnaviria;k__Heunggongvirae;p__Uroviricota;c__Caudoviricetes;o__Autographivirales;f__Autotranscriptaviridae;sf__Studiervirinae;g__Teetrevirus;s__Teetrevirus E2
OL355132.1	Isolated phage	Duplodnaviria	Heunggongvirae	Uroviricota	Caudoviricetes	Autographivirales	Autotranscriptaviridae	Studiervirinae	Teetrevirus	172	Teetrevirus new_name	r__Duplodnaviria;k__Heunggongvirae;p__Uroviricota;c__Caudoviricetes;o__Autographivirales;f__Autotranscriptaviridae;sf__Studiervirinae;g__Teetrevirus;s__Teetrevirus new_name
OL744211.1	Isolated phage	Duplodnaviria	Heunggongvirae	Uroviricota	Caudoviricetes	Not Defined Yet	Not Defined Yet	Vequintavirinae	Certrevirus	191	Certrevirus new_name	r__Duplodnaviria;k__Heunggongvirae;p__Uroviricota;c__Caudoviricetes;o__Not Defined Yet;f__Not Defined Yet;sf__Vequintavirinae;g__Certrevirus;s__Certrevirus new_name
OL744214.1	Isolated phage	Duplodnaviria	Heunggongvirae	Uroviricota	Caudoviricetes	Not Defined Yet	Not Defined Yet	Vequintavirinae	Certrevirus	191	Certrevirus new_name	r__Duplodnaviria;k__Heunggongvirae;p__Uroviricota;c__Caudoviricetes;o__Not Defined Yet;f__Not Defined Yet;sf__Vequintavirinae;g__Certrevirus;s__Certrevirus new_name
OL744216.1	Isolated phage	Duplodnaviria	Heunggongvirae	Uroviricota	Caudoviricetes	Not Defined Yet	Not Defined Yet	Vequintavirinae	Certrevirus	191	Certrevirus new_name	r__Duplodnaviria;k__Heunggongvirae;p__Uroviricota;c__Caudoviricetes;o__Not Defined Yet;f__Not Defined Yet;sf__Vequintavirinae;g__Certrevirus;s__Certrevirus new_name
OL744219.1	Isolated phage	Duplodnaviria	Heunggongvirae	Uroviricota	Caudoviricetes	Not Defined Yet	Not Defined Yet	Vequintavirinae	Certrevirus	191	Certrevirus new_name	r__Duplodnaviria;k__Heunggongvirae;p__Uroviricota;c__Caudoviricetes;o__Not Defined Yet;f__Not Defined Yet;sf__Vequintavirinae;g__Certrevirus;s__Certrevirus new_name
LC373201.2	Isolated phage	Duplodnaviria	Heunggongvirae	Uroviricota	Caudoviricetes	Pantevenvirales	Ackermannviridae	Aglimvirinae	Agtrevirus	207	Agtrevirus EM4	r__Duplodnaviria;k__Heunggongvirae;p__Uroviricota;c__Caudoviricetes;o__Pantevenvirales;f__Ackermannviridae;sf__Aglimvirinae;g__Agtrevirus;s__Agtrevirus EM4
NC_049384.1	Isolated phage	Duplodnaviria	Heunggongvirae	Uroviricota	Caudoviricetes	Pantevenvirales	Ackermannviridae	Aglimvirinae	Agtrevirus	207	Agtrevirus EM4	r__Duplodnaviria;k__Heunggongvirae;p__Uroviricota;c__Caudoviricetes;o__Pantevenvirales;f__Ackermannviridae;sf__Aglimvirinae;g__Agtrevirus;s__Agtrevirus EM4
ON212266.1	Isolated phage	Duplodnaviria	Heunggongvirae	Uroviricota	Caudoviricetes	Pantevenvirales	Ackermannviridae	Aglimvirinae	Agtrevirus	207	Agtrevirus new_name	r__Duplodnaviria;k__Heunggongvirae;p__Uroviricota;c__Caudoviricetes;o__Pantevenvirales;f__Ackermannviridae;sf__Aglimvirinae;g__Agtrevirus;s__Agtrevirus new_name
OK210074.1	Isolated phage	Duplodnaviria	Heunggongvirae	Uroviricota	Caudoviricetes	Autographivirales	Autotranscriptaviridae	Studiervirinae	Kayfunavirus	221	Kayfunavirus new_name	r__Duplodnaviria;k__Heunggongvirae;p__Uroviricota;c__Caudoviricetes;o__Autographivirales;f__Autotranscriptaviridae;sf__Studiervirinae;g__Kayfunavirus;s__Kayfunavirus new_name
PQ122694.1	Isolated phage	Duplodnaviria	Heunggongvirae	Uroviricota	Caudoviricetes	Autographivirales	Autotranscriptaviridae	Studiervirinae	Kayfunavirus	221	Kayfunavirus new_name	r__Duplodnaviria;k__Heunggongvirae;p__Uroviricota;c__Caudoviricetes;o__Autographivirales;f__Autotranscriptaviridae;sf__Studiervirinae;g__Kayfunavirus;s__Kayfunavirus new_name
PQ411323.1	Isolated phage	Duplodnaviria	Heunggongvirae	Uroviricota	Caudoviricetes	Autographivirales	Autotranscriptaviridae	Studiervirinae	Kayfunavirus	221	Kayfunavirus new_name	r__Duplodnaviria;k__Heunggongvirae;p__Uroviricota;c__Caudoviricetes;o__Autographivirales;f__Autotranscriptaviridae;sf__Studiervirinae;g__Kayfunavirus;s__Kayfunavirus new_name
MG732930.1	Isolated phage	Duplodnaviria	Heunggongvirae	Uroviricota	Caudoviricetes	Not Defined Yet	Drexlerviridae	Not Defined Yet	Eclunavirus	225	Eclunavirus EcL1	r__Duplodnaviria;k__Heunggongvirae;p__Uroviricota;c__Caudoviricetes;o__Not Defined Yet;f__Drexlerviridae;sf__Not Defined Yet;g__Eclunavirus;s__Eclunavirus EcL1
MZ669808.1	Isolated phage	Duplodnaviria	Heunggongvirae	Uroviricota	Caudoviricetes	Not Defined Yet	Drexlerviridae	Not Defined Yet	Eclunavirus	225	Eclunavirus new_name	r__Duplodnaviria;k__Heunggongvirae;p__Uroviricota;c__Caudoviricetes;o__Not Defined Yet;f__Drexlerviridae;sf__Not Defined Yet;g__Eclunavirus;s__Eclunavirus new_name
NC_042122.1	Isolated phage	Duplodnaviria	Heunggongvirae	Uroviricota	Caudoviricetes	Not Defined Yet	Drexlerviridae	Not Defined Yet	Eclunavirus	225	Eclunavirus EcL1	r__Duplodnaviria;k__Heunggongvirae;p__Uroviricota;c__Caudoviricetes;o__Not Defined Yet;f__Drexlerviridae;sf__Not Defined Yet;g__Eclunavirus;s__Eclunavirus EcL1
MK033136.1	Isolated phage	Duplodnaviria	Heunggongvirae	Uroviricota	Caudoviricetes	Autographivirales	Autotranscriptaviridae	Studiervirinae	Kayfunavirus	530	Kayfunavirus new_name	r__Duplodnaviria;k__Heunggongvirae;p__Uroviricota;c__Caudoviricetes;o__Autographivirales;f__Autotranscriptaviridae;sf__Studiervirinae;g__Kayfunavirus;s__Kayfunavirus new_name
NC_048135.1	Isolated phage	Duplodnaviria	Heunggongvirae	Uroviricota	Caudoviricetes	Autographivirales	Autotranscriptaviridae	Studiervirinae	Kayfunavirus	530	Kayfunavirus new_name	r__Duplodnaviria;k__Heunggongvirae;p__Uroviricota;c__Caudoviricetes;o__Autographivirales;f__Autotranscriptaviridae;sf__Studiervirinae;g__Kayfunavirus;s__Kayfunavirus new_name
KX231828.1	Isolated phage	Duplodnaviria	Heunggongvirae	Uroviricota	Caudoviricetes	Not Defined Yet	Not Defined Yet	Iiscvirinae	Aryavirus	533	Aryavirus arya	r__Duplodnaviria;k__Heunggongvirae;p__Uroviricota;c__Caudoviricetes;o__Not Defined Yet;f__Not Defined Yet;sf__Iiscvirinae;g__Aryavirus;s__Aryavirus arya
NC_031048.1	Isolated phage	Duplodnaviria	Heunggongvirae	Uroviricota	Caudoviricetes	Not Defined Yet	Not Defined Yet	Iiscvirinae	Aryavirus	533	Aryavirus arya	r__Duplodnaviria;k__Heunggongvirae;p__Uroviricota;c__Caudoviricetes;o__Not Defined Yet;f__Not Defined Yet;sf__Iiscvirinae;g__Aryavirus;s__Aryavirus arya
JQ267518.1	Isolated phage	Duplodnaviria	Heunggongvirae	Uroviricota	Caudoviricetes	Autographivirales	Autoscriptoviridae	Slopekvirinae	Koutsourovirus	534	Koutsourovirus KDA1	r__Duplodnaviria;k__Heunggongvirae;p__Uroviricota;c__Caudoviricetes;o__Autographivirales;f__Autoscriptoviridae;sf__Slopekvirinae;g__Koutsourovirus;s__Koutsourovirus KDA1
NC_027980.1	Isolated phage	Duplodnaviria	Heunggongvirae	Uroviricota	Caudoviricetes	Autographivirales	Autoscriptoviridae	Slopekvirinae	Koutsourovirus	534	Koutsourovirus KDA1	r__Duplodnaviria;k__Heunggongvirae;p__Uroviricota;c__Caudoviricetes;o__Autographivirales;f__Autoscriptoviridae;sf__Slopekvirinae;g__Koutsourovirus;s__Koutsourovirus KDA1
NC_071003.1	Isolated phage	Duplodnaviria	Heunggongvirae	Uroviricota	Caudoviricetes	Not Defined Yet	Not Defined Yet	Not Defined Yet	Cobrasixvirus	537	Cobrasixvirus cobrasix	r__Duplodnaviria;k__Heunggongvirae;p__Uroviricota;c__Caudoviricetes;o__Not Defined Yet;f__Not Defined Yet;sf__Not Defined Yet;g__Cobrasixvirus;s__Cobrasixvirus cobrasix
OK499971.1	Isolated phage	Duplodnaviria	Heunggongvirae	Uroviricota	Caudoviricetes	Not Defined Yet	Not Defined Yet	Not Defined Yet	Cobrasixvirus	537	Cobrasixvirus cobrasix	r__Duplodnaviria;k__Heunggongvirae;p__Uroviricota;c__Caudoviricetes;o__Not Defined Yet;f__Not Defined Yet;sf__Not Defined Yet;g__Cobrasixvirus;s__Cobrasixvirus cobrasix
HQ641380.1	Isolated phage	Duplodnaviria	Heunggongvirae	Uroviricota	Caudoviricetes	Not Defined Yet	Schitoviridae	Not Defined Yet	Eceepunavirus	549	Eceepunavirus EcP1	r__Duplodnaviria;k__Heunggongvirae;p__Uroviricota;c__Caudoviricetes;o__Not Defined Yet;f__Schitoviridae;sf__Not Defined Yet;g__Eceepunavirus;s__Eceepunavirus EcP1
NC_019485.1	Isolated phage	Duplodnaviria	Heunggongvirae	Uroviricota	Caudoviricetes	Not Defined Yet	Schitoviridae	Not Defined Yet	Eceepunavirus	549	Eceepunavirus EcP1	r__Duplodnaviria;k__Heunggongvirae;p__Uroviricota;c__Caudoviricetes;o__Not Defined Yet;f__Schitoviridae;sf__Not Defined Yet;g__Eceepunavirus;s__Eceepunavirus EcP1
PP681140.1	Isolated phage	Duplodnaviria	Heunggongvirae	Uroviricota	Caudoviricetes	Not Defined Yet	Not Defined Yet	Vequintavirinae	Seunavirus	654	Seunavirus new_name	r__Duplodnaviria;k__Heunggongvirae;p__Uroviricota;c__Caudoviricetes;o__Not Defined Yet;f__Not Defined Yet;sf__Vequintavirinae;g__Seunavirus;s__Seunavirus new_name
NC_019524.2	Isolated phage	Duplodnaviria	Heunggongvirae	Uroviricota	Caudoviricetes	Not Defined Yet	Casjensviridae	Not Defined Yet	Enchivirus	749	Enchivirus Enc34	r__Duplodnaviria;k__Heunggongvirae;p__Uroviricota;c__Caudoviricetes;o__Not Defined Yet;f__Casjensviridae;sf__Not Defined Yet;g__Enchivirus;s__Enchivirus Enc34
KX452700.1	Isolated phage	Duplodnaviria	Heunggongvirae	Uroviricota	Caudoviricetes	Not Defined Yet	Casjensviridae	Not Defined Yet	Chivirus	753	Chivirus siskin	r__Duplodnaviria;k__Heunggongvirae;p__Uroviricota;c__Caudoviricetes;o__Not Defined Yet;f__Casjensviridae;sf__Not Defined Yet;g__Chivirus;s__Chivirus siskin
MT625440.1	Isolated phage	Duplodnaviria	Heunggongvirae	Uroviricota	Caudoviricetes	Autographivirales	Autotranscriptaviridae	Studiervirinae	Berlinvirus	1138	Berlinvirus new_name	r__Duplodnaviria;k__Heunggongvirae;p__Uroviricota;c__Caudoviricetes;o__Autographivirales;f__Autotranscriptaviridae;sf__Studiervirinae;g__Berlinvirus;s__Berlinvirus new_name
PP869411.1	Isolated phage	Duplodnaviria	Heunggongvirae	Uroviricota	Caudoviricetes	Autographivirales	Autotranscriptaviridae	Studiervirinae	Kayfunavirus	1148	Kayfunavirus new_name	r__Duplodnaviria;k__Heunggongvirae;p__Uroviricota;c__Caudoviricetes;o__Autographivirales;f__Autotranscriptaviridae;sf__Studiervirinae;g__Kayfunavirus;s__Kayfunavirus new_name
OL355123.1	Isolated phage	Duplodnaviria	Heunggongvirae	Uroviricota	Caudoviricetes	Autographivirales	Autotranscriptaviridae	Studiervirinae	Przondovirus	1156	Przondovirus new_name	r__Duplodnaviria;k__Heunggongvirae;p__Uroviricota;c__Caudoviricetes;o__Autographivirales;f__Autotranscriptaviridae;sf__Studiervirinae;g__Przondovirus;s__Przondovirus new_name
taxMyPhage-based taxonomic assignments for Enterobacter prophages, showing predicted genera and species along with corresponding genome accessions

## Sheet: Table S5
Prophage-ID	VF-ID	VF information
CP059414.1-0.2	VFC0258	Immune modulation
CP083819.1-4	VFC0258	Immune modulation
CP126824.1-1	VFC0258	Immune modulation
AP025879.1-1	VFC0258	Immune modulation
CP098486.1-3	VFC0258	Immune modulation
CP087390.1-2	VFC0258	Immune modulation
OW849188.1-4	VFC0258	Immune modulation
CP096994.1-5	VFC0258	Immune modulation
CP043226.1-0	VFC0258	Immune modulation
CP011798.1-0	VFC0301	Regulation
AP025821.1-4	VFC0258	Immune modulation
JAIEUF010000001.1-0	VFC0258	Immune modulation
CP099308.1-7	VFC0258	Immune modulation
CP114144.1-4	VFC0258	Immune modulation
CP103642.1-0	VFC0086	Effector delivery system
CP036310.1-4	VFC0258	Immune modulation
JAIEUC010000001.1-0	VFC0258	Immune modulation
CP163023.1-0	VFC0258	Immune modulation
AP025867.1-0.2	VFC0258	Immune modulation
CP126864.1-4	VFC0258	Immune modulation
CP047729.1-1	VFC0258	Immune modulation
CP144278.1-1	VFC0258	Immune modulation
CP020525.1-2	VFC0258	Immune modulation
OW849508.1-0	VFC0258	Immune modulation
AP025915.1-1	VFC0258	Immune modulation
LT991954.1-0	VFC0258	Immune modulation
CP008897.1-0	VFC0258	Immune modulation
CP128618.1-5	VFC0258	Immune modulation
OW968417.1-4	VFC0258	Immune modulation
AP025842.1-6	VFC0258	Immune modulation
OW849382.1-3	VFC0258	Immune modulation
CP115004.1-4	VFC0258	Immune modulation
AP025867.1-0.1	VFC0258	Immune modulation
OW849457.1-4	VFC0258	Immune modulation
CP045486.1-2	VFC0258	Immune modulation
OW968026.1-1	VFC0258	Immune modulation
CP028538.2-4	VFC0258	Immune modulation
CP029246.1-2	VFC0258	Immune modulation
CP077659.1-1	VFC0258	Immune modulation
CP047715.1-1	VFC0258	Immune modulation
CP091496.1-3	VFC0258	Immune modulation
CP058153.1-0	VFC0258	Immune modulation
CP080107.1-6	VFC0258	Immune modulation
OW849306.1-0	VFC0086	Effector delivery system
CP058191.1-1.1	VFC0086	Effector delivery system
CP048696.1-0	VFC0204	Motility
CP043382.1-1	VFC0258	Immune modulation
CP171274.1-1	VFC0258	Immune modulation
CP056707.1-2	VFC0258	Immune modulation
CP056727.1-0.2	VFC0258	Immune modulation
CP085757.1-3	VFC0258	Immune modulation
CP126869.1-6	VFC0258	Immune modulation
CP166901.1-3	VFC0258	Immune modulation
CP043766.1-0	VFC0258	Immune modulation
OW967944.1-4	VFC0258	Immune modulation
CP115672.1-2	VFC0258	Immune modulation
AP022510.1-0	VFC0258	Immune modulation
CP110354.1-1	VFC0258	Immune modulation
CP029126.1-3	VFC0258	Immune modulation
CP092635.1-0	VFC0258	Immune modulation
AP025867.1-1	VFC0258	Immune modulation
CP033102.1-2	VFC0258	Immune modulation
CP147668.1-4	VFC0258	Immune modulation
OW849306.1-4	VFC0258	Immune modulation
CP056155.1-3	VFC0258	Immune modulation
CP103494.1-2	VFC0086	Effector delivery system
CP071011.1-2	VFC0258	Immune modulation
CP157072.1-2	VFC0258	Immune modulation
OL355134.1	VFC0258	Immune modulation
CP143329.1-6	VFC0258	Immune modulation
CP056455.1-3	VFC0086	Effector delivery system
CP110532.1-2	VFC0258	Immune modulation
OW969715.1-1	VFC0258	Immune modulation
AP025777.1-2	VFC0258	Immune modulation
CP171274.1-2	VFC0258	Immune modulation
CP066094.1-1	VFC0258	Immune modulation
CP126783.1-7	VFC0258	Immune modulation
AP025891.1-0.1	VFC0258	Immune modulation
CP077661.1-1	VFC0258	Immune modulation
CP126873.1-0	VFC0258	Immune modulation
CP104405.1-0	VFC0258	Immune modulation
OW849474.1-0	VFC0258	Immune modulation
CP032841.1-3	VFC0258	Immune modulation
CP068215.1-3	VFC0258	Immune modulation
OW968396.1-4	VFC0258	Immune modulation
OX030695.1-4	VFC0258	Immune modulation
CP045064.2-7	VFC0258	Immune modulation
CP095170.1-0.1	VFC0258	Immune modulation
CP056737.1-5	VFC0258	Immune modulation
CP066553.1-1	VFC0258	Immune modulation
OW970320.1-1	VFC0258	Immune modulation
AP022510.1-1	VFC0258	Immune modulation
AP025764.1-3	VFC0258	Immune modulation
AP025927.1-0.2	VFC0258	Immune modulation
AP025919.1-0.1	VFC0258	Immune modulation
AP025927.1-2	VFC0258	Immune modulation
CP021776.1-5	VFC0258	Immune modulation
AP025871.1-1	VFC0258	Immune modulation
CP114985.1-1	VFC0258	Immune modulation
CP058160.1-0	VFC0258	Immune modulation
CP056727.1-3	VFC0258	Immune modulation
AP025895.1-0.1	VFC0258	Immune modulation
CP030007.1-1	VFC0258	Immune modulation
AP025807.1-4	VFC0258	Immune modulation
OW970320.1-2	VFC0258	Immune modulation
OW849195.1-2	VFC0258	Immune modulation
AP023447.1-1	VFC0258	Immune modulation
CP049021.1-0	VFC0204	Motility
CP166883.1-3	VFC0258	Immune modulation
AP025827.1-3	VFC0258	Immune modulation
CP011863.1-3	VFC0086	Effector delivery system
CP056719.1-3	VFC0258	Immune modulation
CP026719.1-1	VFC0258	Immune modulation
CP020053.1-1	VFC0258	Immune modulation
CP056132.1-0	VFC0258	Immune modulation
OW968396.1-0	VFC0258	Immune modulation
CP082147.1-1	VFC0086	Effector delivery system
OW849320.1-4	VFC0258	Immune modulation
CP024812.1-0.2	VFC0258	Immune modulation
CP166888.1-4	VFC0258	Immune modulation
AP024913.1-0	VFC0086	Effector delivery system
CP056132.1-5	VFC0258	Immune modulation
CP065693.1-3	VFC0086	Effector delivery system
CP085748.1-1	VFC0258	Immune modulation
OW968469.1-1	VFC0258	Immune modulation
CP056455.1-6	VFC0258	Immune modulation
CP133859.1-0.2	VFC0258	Immune modulation
CP026975.1-5	VFC0258	Immune modulation
CP135494.1-2	VFC0258	Immune modulation
CP071013.1-2	VFC0258	Immune modulation
CP141537.1-2	VFC0258	Immune modulation
CP050520.1-5	VFC0258	Immune modulation
CP056691.1-1	VFC0258	Immune modulation
CP157339.1-1	VFC0258	Immune modulation
CP047736.1-1	VFC0258	Immune modulation
CP126864.1-5	VFC0258	Immune modulation
CP077290.1-1	VFC0258	Immune modulation
CP096994.1-7	VFC0258	Immune modulation
CP056199.1-2	VFC0258	Immune modulation
CP049290.1-1	VFC0204	Motility
OW968469.1-3	VFC0258	Immune modulation
CP095276.1-3	VFC0258	Immune modulation
CP042571.1-0	VFC0258	Immune modulation
CP008897.1-1	VFC0258	Immune modulation
OW968296.1-0	VFC0258	Immune modulation
CP143337.1-6	VFC0258	Immune modulation
AP022274.1-0	VFC0258	Immune modulation
OW968086.1-1	VFC0258	Immune modulation
AP025931.1-3	VFC0258	Immune modulation
CP047736.1-0	VFC0204	Motility
CP056475.1-full	VFC0001	Adherence
CP117993.1-0	VFC0086	Effector delivery system
CP126604.1-4	VFC0258	Immune modulation
CP070534.1-1	VFC0258	Immune modulation
OW968331.1-0	VFC0258	Immune modulation
CP048696.1-1	VFC0258	Immune modulation
OW849188.1-0	VFC0258	Immune modulation
AP025871.1-0.2	VFC0258	Immune modulation
CP118383.1-2	VFC0258	Immune modulation
CP139334.1-1	VFC0258	Immune modulation
CP135494.1-1	VFC0086	Effector delivery system
CP156943.1-5	VFC0258	Immune modulation
CP087390.1-0	VFC0086	Effector delivery system
CP056707.1-4	VFC0258	Immune modulation
AP025797.1-4	VFC0258	Immune modulation
CP041733.1-1	VFC0258	Immune modulation
